# Supplementary material for: Genetic variants associated with two major bovine milk fatty acids offer opportunities to breed for altered milk fat composition
Source: Genet Sel Evol. 2022 May 26;54:35. doi: 10.1186/s12711-022-00731-9 (PMC9137198; doi:10.1186/s12711-022-00731-9)
Supplement: Supplementary file 1 — Additional file 1: Table S1. GWAS results for C16:0 and C18:1cis-9 levels. All significant (p < 1e−5) marker—trait combinations from the GWA analysis. [file 12711_2022_731_MOESM1_ESM.xlsx]

## Sheet: Supplementary_file_S1
Additional File 1. All significant results (p<1e-5) from the GWA study of C16:0 and C18:1cis-9.
BTA	SNP name	BP	Allele 1	Allele 2	Fatty acid	P_value	Minor allele frequency	Allele substitution effect	Standard error of substitution effect	BTA ARS-UCD1.2	BP ARS-UCD1.2
1	BovineHD0100036960	129972118	A	G	C16:0	5.12389e-06	0.218217	0.124384	0.0272793	1	128971583
1	BovineHD0100036962	129983211	G	A	C16:0	4.49657e-06	0.218767	0.124838	0.0272156	1	128982676
1	BovineHD0100036963	129986283	G	A	C16:0	1.21064e-06	0.258393	0.12377	0.0254992	1	128985748
1	BovineHD0100042679	147578796	C	A	C16:0	6.32104e-06	0.471657	-0.102486	0.0226973	1	145844192
1	BovineHD0100042684	147592480	A	G	C16:0	1.556e-06	0.480187	-0.109609	0.0228167	1	145857872
1	BovineHD0100042686	147601509	A	G	C16:0	3.89894e-06	0.446615	-0.106123	0.0229869	1	145866900
1	BovineHD0100045049	154460143	G	A	C16:0	4.67779e-06	0.200055	0.135578	0.0296103	1	152718185
2	BovineHD0200000570	1965239	G	A	C18:cis9	1.23884e-06	0.0220143	-0.364732	0.075213	2	2035741
2	BovineHD0200001981	6773374	G	A	C18:cis9	3.60337e-14	0.0118327	-0.70992	0.0937243	2	6833199
2	BovineHD0200006399	22455325	A	G	C18:cis9	7.27095e-06	0.283159	-0.118414	0.0263986	2	22419789
2	BovineHD0200006433	22610283	A	G	C18:cis9	1.99725e-06	0.321134	0.119554	0.0251496	2	22573970
2	BovineHD0200006444	22645474	A	G	C18:cis9	2.90186e-06	0.318657	0.117712	0.0251648	2	22609284
2	BovineHD0200017980	62232257	G	A	C18:cis9	7.86774e-07	0.0170611	-0.400394	0.0810741	2	61901753
2	BovineHD0200023477	81814364	G	A	C18:cis9	2.56443e-07	0.010732	-0.521071	0.101121	2	81433509
2	BovineHD0200030609	106267684	G	A	C16:0	1.77446e-07	0.010732	0.564227	0.108058	2	105545667
2	BovineHD0200030609	106267684	G	A	C18:cis9	2.82176e-06	0.010732	-0.515803	0.110135	2	105545667
3	BovineHD0300028174	98146982	G	A	C16:0	1.63946e-06	0.0145845	0.402292	0.0839256	3	97554433
3	BovineHD0300028174	98146982	G	A	C18:cis9	1.00942e-06	0.0145845	-0.418424	0.0855709	3	97554433
3	BovineHD0300031908	110903797	G	A	C18:cis9	2.71313e-06	0.0217391	-0.321949	0.0686251	3	110321341
4	BovineHD0400025409	91630731	A	G	C16:0	7.8876e-06	0.458723	-0.104852	0.0234663	4	90831189
5	BovineHD0500025047	88284762	A	G	C18:cis9	4.6948e-06	0.0140341	-0.396584	0.0866286	5	87874034
5	BovineHD0500026395	92926896	G	A	C18:cis9	8.10027e-06	0.423225	-0.106052	0.0237652	5	92498091
5	Hapmap34380-BES4_Contig293_1272	92955993	C	A	C18:cis9	3.6458e-06	0.411392	-0.110643	0.0238938	5	92527188
5	BovineHD0500026403	92959128	A	G	C18:cis9	9.30215e-06	0.423775	-0.105245	0.0237425	5	92530323
5	BovineHD0500026410	93008153	A	G	C16:0	3.0082e-06	0.249037	0.127617	0.0273256	5	92579067
5	BovineHD0500026656	93937209	A	G	C18:cis9	2.79445e-06	0.403963	0.111894	0.0238816	5	93507492
5	BovineHD0500026659	93943148	G	A	C18:cis9	4.10241e-07	0.37727	0.12091	0.0238757	5	93513475
5	BovineHD0500026660	93943798	G	A	C18:cis9	3.64042e-08	0.366538	0.131877	0.0239451	5	93514125
5	BovineHD0500026664	93947639	A	G	C18:cis9	6.62457e-07	0.383599	0.118795	0.0238925	5	93517967
5	BovineHD0500026667	93953156	A	G	C18:cis9	2.0412e-06	0.290039	0.121952	0.0256779	5	93523484
5	BovineHD0500026671	93961827	A	G	C16:0	6.82362e-07	0.316181	0.124233	0.025015	5	93532155
5	BovineHD0500026671	93961827	A	G	C18:cis9	2.90251e-06	0.316181	-0.119347	0.0255146	5	93532155
5	BovineHD0500026672	93966483	G	A	C16:0	6.88266e-07	0.318657	0.123887	0.0249538	5	93536811
5	BovineHD0500026672	93966483	G	A	C18:cis9	3.16215e-06	0.318657	-0.11861	0.0254527	5	93536811
5	BovineHD0500026674	93968553	A	G	C16:0	6.88266e-07	0.318657	0.123887	0.0249538	5	93538881
5	BovineHD0500026674	93968553	A	G	C18:cis9	3.16215e-06	0.318657	-0.11861	0.0254527	5	93538881
5	BovineHD0500026677	93975465	G	A	C16:0	2.488e-07	0.320033	0.128336	0.024878	5	93539746
5	BovineHD0500026677	93975465	G	A	C18:cis9	1.6808e-06	0.320033	-0.121507	0.0253751	5	93539746
5	BovineHD0500026678	93976506	A	G	C16:0	6.88266e-07	0.318657	0.123887	0.0249538	5	93540787
5	BovineHD0500026678	93976506	A	G	C18:cis9	3.16215e-06	0.318657	-0.11861	0.0254527	5	93540787
5	BovineHD0500026679	93982313	A	G	C16:0	4.48978e-06	0.288938	0.117714	0.0256607	5	93553087
5	BovineHD0500026679	93982313	A	G	C18:cis9	9.86625e-06	0.288938	-0.115711	0.0261784	5	93553087
5	BovineHD0500026953	94901838	C	A	C18:cis9	1.43452e-06	0.460374	0.116792	0.0242299	5	94472580
5	BovineHD0500026954	94903186	G	A	C18:cis9	1.6093e-06	0.460099	0.116293	0.0242421	5	94473928
5	BovineHD0500026955	94908043	C	A	C18:cis9	1.6093e-06	0.460099	0.116293	0.0242421	5	94478785
5	Hapmap55636-rs29018542	94909330	A	G	C18:cis9	9.14941e-06	0.4224	0.10879	0.0245224	5	94480072
5	BovineHD0500026959	94913073	C	A	C18:cis9	1.46905e-06	0.460374	0.116724	0.0242398	5	94483816
5	BovineHD4100003962	94924809	A	G	C18:cis9	5.16626e-06	0.487067	0.107661	0.0236206	5	94495552
5	BovineHD0500026975	94976515	G	A	C18:cis9	4.96896e-06	0.265548	0.125414	0.0274663	5	94547253
5	BovineHD0500026976	94978574	A	G	C18:cis9	5.89304e-06	0.265548	0.124318	0.0274421	5	94549312
5	BovineHD0500026977	94979447	A	C	C18:cis9	5.89304e-06	0.265548	0.124318	0.0274421	5	94550185
5	BovineHD0500026978	94980123	G	A	C18:cis9	7.75541e-06	0.266098	0.122447	0.0273819	5	94550861
5	BovineHD0500026979	94981190	A	G	C18:cis9	1.57612e-06	0.276004	0.129592	0.0269909	5	94551928
5	BovineHD0500026980	94981747	G	A	C18:cis9	1.57612e-06	0.276004	0.129592	0.0269909	5	94552485
5	BovineHD0500026982	94984140	A	G	C16:0	1.39408e-06	0.313429	-0.121162	0.0251069	5	94554878
5	BovineHD0500026982	94984140	A	G	C18:cis9	5.29551e-07	0.313429	0.128533	0.0256283	5	94554878
5	BovineHD0500026986	94999671	A	C	C18:cis9	8.71675e-06	0.234452	0.125712	0.0282704	5	94570424
5	BovineHD0500026989	95007471	G	A	C18:cis9	2.66049e-07	0.370666	0.124575	0.0242079	5	94578224
5	BovineHD0500026990	95011628	A	G	C18:cis9	8.67075e-06	0.221794	0.127669	0.028703	5	94582025
5	BovineHD0500026993	95025828	A	G	C18:cis9	2.03433e-07	0.370941	0.12575	0.0242004	5	94596226
5	BovineHD0500027064	95227838	G	A	C18:cis9	4.81565e-06	0.311227	-0.117189	0.0256281	5	94798731
5	BovineHD0500027599	96899316	A	C	C18:cis9	4.17407e-06	0.399285	0.109076	0.0236991	5	96451652
5	BovineHD0500027600	96904407	G	A	C18:cis9	4.17407e-06	0.399285	0.109076	0.0236991	5	96456743
6	BovineHD0600011658	42935811	G	A	C16:0	2.43427e-07	0.349202	0.122837	0.0237931	6	41485245
6	ARS-BFGL-NGS-31525	46556246	G	A	C16:0	2.08237e-07	0.381673	-0.128488	0.024748	6	45006367
6	BovineHD0600012676	46568410	A	G	C16:0	2.4584e-06	0.296368	-0.124435	0.0264106	6	45018531
6	BovineHD0600012677	46575773	A	C	C16:0	3.09634e-06	0.295542	-0.123577	0.0264942	6	45029626
6	BovineHD0600012678	46576633	G	A	C16:0	3.09634e-06	0.295542	-0.123577	0.0264942	6	45030486
6	BovineHD0600012679	46577474	A	G	C16:0	3.09634e-06	0.295542	-0.123577	0.0264942	6	45031327
6	BovineHD0600012680	46578300	G	A	C16:0	3.09634e-06	0.295542	-0.123577	0.0264942	6	45032153
6	BovineHD0600012682	46583916	G	A	C16:0	3.09634e-06	0.295542	-0.123577	0.0264942	6	45037798
6	BovineHD0600012684	46587872	G	A	C16:0	3.09634e-06	0.295542	-0.123577	0.0264942	6	45041754
6	BovineHD0600012686	46590906	A	G	C16:0	3.09634e-06	0.295542	-0.123577	0.0264942	6	45044786
6	Hapmap23226-BTA-159656	46599570	C	A	C16:0	3.09634e-06	0.295542	-0.123577	0.0264942	6	45053450
6	BovineHD0600012690	46601446	A	G	C16:0	3.09634e-06	0.295542	-0.123577	0.0264942	6	45055326
6	BovineHD0600027071	97462895	A	C	C16:0	6.14772e-06	0.0286186	0.326051	0.0721154	6	95694887
6	BovineHD0600027072	97465964	G	A	C16:0	6.14772e-06	0.0286186	0.326051	0.0721154	6	95697955
6	BovineHD0600034844	97468949	G	A	C16:0	6.14772e-06	0.0286186	0.326051	0.0721154	6	95700939
6	BovineHD0600033731	118288310	A	G	C18:cis9	1.34747e-06	0.0110072	-0.488047	0.10099	6	113480954
7	BovineHD0700006712	24482783	A	G	C18:cis9	2.37262e-06	0.0137589	-0.471561	0.0999327	7	23239542
7	BovineHD0700015209	52705482	A	C	C18:cis9	5.02064e-07	0.347551	0.120316	0.023941	7	51024067
7	BovineHD0700015222	52778539	A	G	C18:cis9	5.27264e-06	0.47661	0.110424	0.0242495	7	51095817
7	Hapmap43049-BTA-78931	52788724	A	G	C18:cis9	6.39949e-07	0.446065	-0.121407	0.024385	7	51106002
7	BovineHD0700015225	52790384	A	G	C18:cis9	5.27264e-06	0.47661	0.110424	0.0242495	7	51107662
7	BovineHD0700015226	52793668	A	G	C18:cis9	5.27264e-06	0.47661	0.110424	0.0242495	7	51110946
7	BovineHD0700015227	52798194	A	G	C18:cis9	5.27264e-06	0.47661	0.110424	0.0242495	7	51115472
7	BovineHD0700017858	61966424	A	G	C18:cis9	9.78901e-06	0.0165107	-0.367345	0.0830763	7	59967389
7	BovineHD0700027667	94894983	A	G	C18:cis9	6.08479e-06	0.0143093	-0.417836	0.0923717	7	92496007
8	BovineHD0800010012	33476626	A	G	C18:cis9	2.75543e-09	0.01541	-0.499968	0.0840913	8	33392763
8	BovineHD0800010748	36241704	A	G	C16:0	9.79213e-06	0.268575	0.116235	0.0262874	8	36045588
8	BovineHD0800010749	36243455	G	A	C16:0	9.79213e-06	0.268575	0.116235	0.0262874	8	36047340
9	BovineHD0900024486	87172670	A	C	C18:cis9	2.41801e-06	0.0132086	-0.500973	0.106253	9	86025070
10	BovineHD1000000678	2254486	A	G	C18:cis9	6.46168e-11	0.0110072	-0.637184	0.0975384	10	2306350
10	BovineHD1000004491	13233709	C	A	C18:cis9	2.86155e-06	0.0115575	-0.49034	0.104762	10	13271796
10	BovineHD4100008097	45887888	A	G	C18:cis9	8.65114e-07	0.0104568	-0.539285	0.109609	10	45831587
10	BovineHD1000020508	71636566	A	G	C18:cis9	2.50354e-07	0.0137589	-0.480385	0.0931441	10	71386544
10	BovineHD1000021328	74900117	G	A	C18:cis9	1.17012e-06	0.0132086	-0.503716	0.103632	10	74610973
10	BovineHD1000024483	85905007	A	G	C16:0	8.06552e-06	0.0101816	0.502571	0.112597	10	85513009
10	BovineHD1000024483	85905007	A	G	C18:cis9	1.8932e-07	0.0101816	-0.596344	0.114472	10	85513009
10	BovineHD1000025343	88940534	A	G	C18:cis9	1.51562e-07	0.0143093	-0.494025	0.0940884	10	87932050
11	BovineHD1100013571	46555985	A	G	C18:cis9	1.00572e-06	0.449642	-0.116102	0.0237402	11	46687371
11	BovineHD1100013572	46556648	A	G	C18:cis9	1.00572e-06	0.449642	-0.116102	0.0237402	11	46688034
11	BovineHD1100013573	46557360	A	G	C18:cis9	1.00572e-06	0.449642	-0.116102	0.0237402	11	46688746
11	BovineHD1100027436	94202912	A	C	C16:0	2.05005e-06	0.490919	0.111144	0.0234064	11	94204222
11	Hapmap46766-BTA-115526	94446742	A	G	C16:0	7.48887e-06	0.486241	0.104697	0.0233735	11	94448742
11	BovineHD1100027489	94458546	A	G	C16:0	7.37394e-06	0.499725	0.103817	0.0231601	11	94460544
11	BovineHD1100027492	94464740	G	A	C16:0	7.38388e-07	0.410842	-0.115893	0.0234081	11	94466738
11	BovineHD1100027495	94476874	G	A	C16:0	6.17829e-07	0.495872	-0.115214	0.0231096	11	94478872
11	BovineHD1100027496	94482690	G	A	C16:0	6.17829e-07	0.495872	-0.115214	0.0231096	11	94484688
11	BovineHD1100027497	94483729	A	G	C16:0	6.17829e-07	0.495872	-0.115214	0.0231096	11	94485727
11	BovineHD4100009157	94489394	G	A	C16:0	3.74155e-07	0.495597	-0.117399	0.0231026	11	94491398
11	ARS-BFGL-NGS-58004	97252894	A	G	C16:0	4.12425e-06	0.240231	0.123201	0.0267536	11	97254443
11	BovineHD1100029132	100293886	A	G	C16:0	1.35305e-06	0.24546	0.127009	0.026286	11	100271906
11	BovineHD1100029133	100294565	G	A	C16:0	1.35305e-06	0.24546	0.127009	0.026286	11	100272585
11	BovineHD1100029136	100298181	G	A	C16:0	1.35305e-06	0.24546	0.127009	0.026286	11	100276201
11	BovineHD1100029137	100299569	A	G	C16:0	1.35305e-06	0.24546	0.127009	0.026286	11	100277589
11	BovineHD1100029139	100306035	A	G	C16:0	1.04959e-06	0.239956	0.128662	0.0263538	11	100284054
11	BovineHD1100029234	100595674	G	A	C16:0	1.32674e-06	0.183269	0.141488	0.029259	11	100573438
11	BovineHD1100029796	102411372	A	G	C16:0	4.3573e-06	0.181893	0.136795	0.0297797	11	102377034
11	BovineHD1100029797	102415485	A	G	C16:0	9.50251e-06	0.203082	0.124288	0.0280674	11	102381147
11	BovineHD1100029798	102417281	C	A	C16:0	9.50251e-06	0.203082	0.124288	0.0280674	11	102382941
11	BovineHD1100029799	102418527	G	A	C16:0	9.50251e-06	0.203082	0.124288	0.0280674	11	102384187
11	BovineHD1100029800	102419837	A	G	C16:0	9.50251e-06	0.203082	0.124288	0.0280674	11	102385497
11	BovineHD1100029801	102422642	A	G	C16:0	4.3573e-06	0.181893	0.136795	0.0297797	11	102387860
11	BovineHD1100029802	102430382	A	C	C16:0	9.50251e-06	0.203082	0.124288	0.0280674	11	102395383
11	BovineHD1100029803	102435300	C	A	C16:0	9.50251e-06	0.203082	0.124288	0.0280674	11	102400301
11	BovineHD1100029804	102439177	G	A	C16:0	9.50251e-06	0.203082	0.124288	0.0280674	11	102404178
11	BovineHD1100029805	102453885	G	A	C16:0	9.50251e-06	0.203082	0.124288	0.0280674	11	102418886
11	BovineHD1100029806	102455269	G	A	C16:0	9.50251e-06	0.203082	0.124288	0.0280674	11	102420270
11	BovineHD1100029807	102456539	G	A	C16:0	4.3573e-06	0.181893	0.136795	0.0297797	11	102421540
11	BovineHD1100029808	102457650	A	G	C16:0	9.50251e-06	0.203082	0.124288	0.0280674	11	102422651
11	BovineHD1100029809	102460041	A	G	C16:0	6.21115e-06	0.216015	0.123318	0.0272885	11	102425042
11	BovineHD1100029876	102596656	A	C	C16:0	9.13154e-09	0.155201	0.179256	0.0311961	11	102560344
11	ARS-BFGL-NGS-83830	102790757	C	A	C16:0	5.54561e-06	0.487892	-0.105498	0.023222	11	102752125
11	ARS-BFGL-NGS-78549	102823112	A	C	C16:0	1.31853e-08	0.33792	0.139101	0.0244739	11	102784479
11	BovineHD1100029976	102903383	A	C	C16:0	4.28451e-06	0.465603	0.104287	0.0226855	11	102864749
11	BovineHD1100030025	103046789	A	G	C16:0	7.27598e-07	0.44579	0.118756	0.0239725	11	103006792
11	ARS-USMARC-Parent-AY851163-rs17871661	103047474	G	A	C16:0	1.93357e-08	0.479362	0.134213	0.0238904	11	103007477
11	BovineHD1100030031	103067729	C	A	C16:0	2.3747e-06	0.322785	-0.116769	0.0247466	11	103026539
11	BovineHD1100030034	103077071	A	G	C16:0	1.93651e-06	0.32251	-0.117761	0.02474	11	103037507
11	BovineHD1100030061	103285126	G	A	C16:0	6.48865e-06	0.241332	0.123438	0.0273709	11	103239603
11	ARS-BFGL-NGS-31097	103289035	A	G	C16:0	9.48491e-07	0.228949	0.137575	0.0280649	11	103243510
11	BovineHD1100030064	103293363	A	G	C16:0	2.50912e-13	0.402036	0.168837	0.0230702	11	103247838
11	BovineHD1100030066	103302351	A	G	C16:0	3.34446e-14	0.344524	0.183392	0.0241806	11	103256826
11	BovineHD1100030066	103302351	A	G	C18:cis9	1.91255e-06	0.344524	-0.116991	0.0245653	11	103256826
11	BovineHD1100030068	103304052	A	G	C16:0	1.02625e-08	0.478536	-0.129069	0.0225396	11	103258527
11	BovineHD1100030069	103304643	A	G	C16:0	5.48213e-14	0.343974	0.181854	0.024183	11	103259118
11	BovineHD1100030069	103304643	A	G	C18:cis9	2.33539e-06	0.343974	-0.116009	0.0245677	11	103259118
11	BovineHD1100030070	103308330	G	A	C16:0	3.34446e-14	0.344524	0.183392	0.0241806	11	103262804
11	BovineHD1100030070	103308330	G	A	C18:cis9	1.91255e-06	0.344524	-0.116991	0.0245653	11	103262804
11	BovineHD1100030073	103317601	C	A	C16:0	3.7245e-14	0.345074	0.182759	0.0241417	11	103271858
11	BovineHD1100030073	103317601	C	A	C18:cis9	2.35132e-06	0.345074	-0.115777	0.0245259	11	103271858
11	BovineHD1100030074	103319019	G	A	C16:0	1.56649e-10	0.468079	0.145092	0.022675	11	103273276
11	BovineHD1100030075	103321851	G	A	C16:0	4.22041e-10	0.487617	0.141175	0.0226037	11	103276108
11	ARS-BFGL-NGS-98548	103458444	A	G	C16:0	2.63048e-07	0.163181	0.159025	0.0308896	11	103406494
11	ARS-BFGL-NGS-13864	103478873	A	G	C16:0	3.99284e-07	0.167584	0.15449	0.0304756	11	103426923
11	BovineHD1100030150	103606194	A	G	C16:0	8.01044e-09	0.389378	0.139191	0.0241306	11	103552489
11	ARS-BFGL-NGS-9222	103615735	G	A	C16:0	1.68083e-06	0.490919	-0.111433	0.0232712	11	103562010
11	BovineHD1100030153	103624666	G	A	C16:0	9.1225e-07	0.443038	0.114828	0.0233881	11	103570939
11	BovineHD1100030154	103626232	C	A	C16:0	9.6227e-09	0.296643	-0.145988	0.0254456	11	103572505
11	BovineHD1100030297	104227967	G	A	C16:0	4.61379e-07	0.264997	0.127818	0.0253521	11	104172941
11	BovineHD1100030299	104229722	G	A	C16:0	4.61379e-07	0.264997	0.127818	0.0253521	11	104174696
11	BovineHD1100030311	104250216	A	G	C16:0	2.93886e-06	0.219318	0.125993	0.0269501	11	104194838
11	BovineHD1100030325	104275982	G	A	C18:cis9	2.45045e-06	0.414695	0.111523	0.0236668	11	104220478
12	BovineHD1200015016	54313770	A	G	C18:cis9	8.27265e-08	0.0176114	-0.444798	0.082968	12	53967147
12	BovineHD1200022860	79910723	G	A	C18:cis9	1.16314e-06	0.0137589	-0.414764	0.0853105	12	75934911
12	BovineHD1200026382	90063797	A	C	C16:0	6.8834e-06	0.0145845	0.398571	0.0886252	12	86050706
12	BovineHD1200026382	90063797	A	C	C18:cis9	1.57692e-12	0.0145845	-0.635264	0.0898847	12	86050706
13	BovineHD1300006657	22742589	G	A	C18:cis9	1.4258e-07	0.0126582	-0.522992	0.0993923	13	22470707
13	BovineHD1300011789	40774299	G	A	C18:cis9	3.39817e-06	0.0126582	-0.486728	0.104782	13	40427076
13	BovineHD1300018241	63843713	G	A	C18:cis9	1.4655e-06	0.272702	0.127256	0.0264241	13	63265004
13	BovineHD1300018242	63848241	G	A	C18:cis9	1.4655e-06	0.272702	0.127256	0.0264241	13	63269532
13	BovineHD1300018413	64650276	G	A	C18:cis9	1.70573e-06	0.456522	0.116798	0.0244068	13	64071904
13	BovineHD1300018539	65246092	G	A	C18:cis9	3.46969e-08	0.269675	0.144791	0.0262498	13	64587465
13	BovineHD1300018550	65285989	A	G	C18:cis9	1.40299e-06	0.32306	0.119483	0.0247654	13	64627328
14	BovineHD1400003735	12959287	A	G	C18:cis9	4.43625e-06	0.129609	0.156534	0.0341046	14	11845367
14	BovineHD1400008524	29374020	A	C	C18:cis9	3.11778e-06	0.0170611	-0.403694	0.0865757	14	27686684
15	BTB-01372515	48347277	C	A	C18:cis9	3.43229e-06	0.0192625	-0.397703	0.0856547	15	47740696
16	BovineHD1600015698	56432142	G	A	C18:cis9	5.2251e-06	0.405338	-0.109561	0.02405	16	54974984
16	BovineHD1600015724	56472624	G	A	C18:cis9	7.84115e-06	0.423225	-0.106511	0.0238307	16	55015703
16	BovineHD1600018623	65782071	G	A	C18:cis9	2.51192e-07	0.010732	-0.676163	0.13112	16	64300468
16	BovineHD1600018839	66442378	G	A	C18:cis9	3.11649e-07	0.297193	0.128199	0.0250572	16	64962396
16	BovineHD1600019048	67143291	G	A	C16:0	3.40162e-06	0.447716	-0.109669	0.0236104	16	65656573
16	ARS-BFGL-NGS-45685	67159362	A	C	C16:0	1.93685e-06	0.452669	-0.112556	0.0236466	16	65672634
16	BovineHD4100012669	67424346	G	A	C16:0	1.03535e-06	0.419648	-0.112646	0.0230606	16	65937578
16	BovineHD4100012669	67424346	G	A	C18:cis9	3.35666e-07	0.419648	0.119673	0.023455	16	65937578
16	BTA-26576-no-rs	67703949	A	C	C16:0	3.54136e-06	0.401761	-0.110476	0.0238269	16	66217414
16	BovineHD1600019169	67705193	G	A	C16:0	3.54136e-06	0.401761	-0.110476	0.0238269	16	66218658
16	BovineHD1600019171	67724972	A	G	C16:0	3.06495e-06	0.397909	-0.111379	0.0238683	16	66238447
16	BovineHD1600019172	67728956	G	A	C16:0	3.54136e-06	0.401761	-0.110476	0.0238269	16	66242429
16	BovineHD1600019173	67733019	G	A	C16:0	8.37403e-09	0.358008	-0.138305	0.0240082	16	66246492
16	BovineHD1600019173	67733019	G	A	C18:cis9	3.02586e-06	0.358008	0.114017	0.0244198	16	66246492
16	BovineHD1600019174	67735235	G	A	C16:0	6.71613e-09	0.354155	-0.139564	0.0240715	16	66248708
16	BovineHD1600019174	67735235	G	A	C18:cis9	3.42946e-06	0.354155	0.113688	0.0244844	16	66248708
16	BovineHD1600019175	67735978	G	A	C16:0	7.86992e-09	0.358283	-0.138734	0.0240389	16	66249451
16	BovineHD1600019175	67735978	G	A	C18:cis9	3.45887e-06	0.358283	0.113486	0.0244504	16	66249451
16	BovineHD1600019178	67749221	A	G	C16:0	3.58561e-06	0.401486	-0.110358	0.0238146	16	66262693
16	BovineHD1600019181	67758163	C	A	C16:0	3.08336e-06	0.401211	-0.111196	0.0238352	16	66272383
16	BovineHD1600019182	67759505	C	A	C16:0	3.58561e-06	0.401486	-0.110358	0.0238146	16	66273725
16	BovineHD1600019183	67761331	G	A	C16:0	3.58561e-06	0.401486	-0.110358	0.0238146	16	66275552
16	BovineHD1600019184	67762914	G	A	C16:0	3.58561e-06	0.401486	-0.110358	0.0238146	16	66277135
16	BovineHD1600019185	67765222	A	G	C16:0	3.58561e-06	0.401486	-0.110358	0.0238146	16	66279444
16	BovineHD1600019186	67766937	A	C	C16:0	3.94237e-06	0.396258	-0.1087	0.0235568	16	66281159
16	BovineHD1600019187	67767956	A	G	C16:0	3.58561e-06	0.401486	-0.110358	0.0238146	16	66282178
16	BovineHD1600019191	67773987	G	A	C16:0	1.05945e-07	0.366263	-0.127798	0.0240392	16	66288211
16	BovineHD1600019195	67791785	A	C	C16:0	8.59264e-06	0.420748	-0.105396	0.0236852	16	66305479
16	BTB-01346090	67810157	G	A	C16:0	9.42921e-06	0.421024	-0.105004	0.0237036	16	66323846
16	BovineHD1600019202	67827007	A	G	C16:0	9.93975e-06	0.421299	-0.104658	0.0236864	16	66340700
16	BovineHD1600019220	67916225	G	A	C16:0	5.31859e-06	0.290864	-0.116381	0.0255681	16	66430272
16	BovineHD1600019444	68714302	G	A	C16:0	6.98362e-06	0.40066	0.103089	0.0229383	16	67225787
16	BovineHD1600019444	68714302	G	A	C18:cis9	5.94691e-06	0.40066	-0.105639	0.0233288	16	67225787
16	BovineHD1600019812	69736723	C	A	C18:cis9	7.521e-07	0.471381	-0.112242	0.022687	16	68196887
16	Hapmap42075-BTA-114094	69752797	G	A	C18:cis9	8.26033e-07	0.473032	-0.111714	0.0226641	16	68212960
16	BovineHD1600019817	69756940	A	C	C18:cis9	2.17703e-06	0.481838	-0.106756	0.0225402	16	68217105
16	BovineHD1600019819	69764151	A	G	C18:cis9	1.67164e-06	0.478536	-0.108103	0.0225706	16	68224315
16	BovineHD1600019954	70207300	C	A	C18:cis9	2.11353e-06	0.461475	0.10764	0.0226981	16	68704719
17	BovineHD1700001459	5428908	A	C	C16:0	3.22879e-06	0.186571	0.139575	0.0299793	17	5446806
17	Hapmap41530-BTA-40859	35382966	G	A	C18:cis9	1.58664e-06	0.0110072	-0.517628	0.107839	17	34984608
17	BovineHD1700010811	39691151	A	C	C18:cis9	3.22377e-06	0.0165107	-0.376473	0.0808572	17	38847838
17	BovineHD1700010829	39765787	A	G	C18:cis9	9.40673e-06	0.0181618	-0.32755	0.0739326	17	38922473
17	BTB-01327818	60746006	A	G	C16:0	6.38441e-06	0.0209136	-0.3785	0.0838644	17	58491133
18	BovineHD1800002552	7306523	A	G	C16:0	2.01511e-06	0.288938	-0.123399	0.0259684	18	7275275
18	BovineHD1800002956	8457705	G	A	C16:0	1.18839e-06	0.301046	0.121049	0.0249197	18	8408611
18	BovineHD1800002959	8470158	C	A	C16:0	1.18839e-06	0.301046	0.121049	0.0249197	18	8421575
18	BovineHD1800003045	8850761	G	A	C16:0	9.94104e-06	0.46973	0.100612	0.0227709	18	8799334
18	BovineHD1800003046	8851873	G	A	C16:0	9.94104e-06	0.46973	0.100612	0.0227709	18	8800446
18	BovineHD1800003047	8852829	A	G	C16:0	9.94104e-06	0.46973	0.100612	0.0227709	18	8801404
18	ARS-BFGL-NGS-21979	63037062	A	G	C18:cis9	6.21741e-06	0.0112823	-0.501027	0.110875	18	62809332
19	BovineHD1900007494	25562755	G	A	C18:cis9	2.39542e-06	0.283434	0.125161	0.0265349	19	24951104
19	BovineHD1900007495	25564206	A	G	C18:cis9	2.39542e-06	0.283434	0.125161	0.0265349	19	24952553
19	BovineHD1900007496	25565550	C	A	C18:cis9	2.39542e-06	0.283434	0.125161	0.0265349	19	24953897
19	BovineHD1900007497	25568905	G	A	C18:cis9	2.39542e-06	0.283434	0.125161	0.0265349	19	24957252
19	BovineHD1900007499	25575163	G	A	C18:cis9	2.39542e-06	0.283434	0.125161	0.0265349	19	24963507
19	BovineHD1900007500	25577913	G	A	C18:cis9	2.39542e-06	0.283434	0.125161	0.0265349	19	24966256
19	BovineHD1900008800	29959716	C	A	C18:cis9	7.05836e-06	0.385801	-0.106391	0.0236849	19	29332586
19	BovineHD1900008809	29977887	G	A	C18:cis9	5.39008e-06	0.380848	-0.107335	0.0235953	19	29351633
19	BovineHD1900009268	31379078	G	A	C18:cis9	1.23877e-06	0.485691	-0.116187	0.0239594	19	30742492
19	ARS-BFGL-NGS-36291	31382204	G	A	C18:cis9	1.23877e-06	0.485691	-0.116187	0.0239594	19	30745618
19	BovineHD1900009269	31391100	G	A	C18:cis9	1.23877e-06	0.485691	-0.116187	0.0239594	19	30754514
19	BovineHD1900009744	33069009	A	G	C18:cis9	6.12504e-06	0.0269675	-0.333056	0.073652	19	32467758
19	BovineHD1900009746	33072609	A	G	C18:cis9	9.67633e-06	0.0275179	-0.320646	0.0724741	19	32471358
19	BovineHD1900010374	35648763	A	C	C18:cis9	4.52809e-06	0.17749	-0.149308	0.0325607	19	35045027
19	BovineHD1900010623	36671794	A	C	C18:cis9	7.19708e-07	0.339296	0.123107	0.0248402	19	36042795
19	BovineHD1900010624	36673216	A	G	C18:cis9	7.19708e-07	0.339296	0.123107	0.0248402	19	36044217
19	BovineHD1900010625	36673951	A	G	C18:cis9	7.19708e-07	0.339296	0.123107	0.0248402	19	36044953
19	BovineHD1900010632	36688028	A	G	C18:cis9	7.55789e-06	0.324986	0.113106	0.025262	19	36059029
19	BovineHD1900010633	36688951	A	G	C18:cis9	7.55789e-06	0.324986	0.113106	0.025262	19	36059952
19	BovineHD4100014179	36822248	A	G	C18:cis9	3.55353e-08	0.205283	-0.165516	0.0300299	19	36193347
19	BovineHD1900010684	36832507	G	A	C18:cis9	1.91656e-08	0.203632	-0.169336	0.0301344	19	36203606
19	ARS-BFGL-NGS-104611	36833660	G	A	C18:cis9	1.5808e-06	0.172812	-0.151128	0.0314802	19	36204759
19	BovineHD4100014180	36834825	A	G	C18:cis9	1.79191e-06	0.171161	-0.151103	0.0316408	19	36205924
19	BovineHD1900010718	36914190	G	A	C18:cis9	9.37231e-06	0.190149	-0.132873	0.0299861	19	36284264
19	ARS-BFGL-NGS-72356	36915204	A	G	C18:cis9	9.37231e-06	0.190149	-0.132873	0.0299861	19	36285278
19	BovineHD1900010748	37041794	A	G	C18:cis9	4.29896e-06	0.204458	-0.134863	0.0293411	19	36411260
19	BovineHD1900010753	37056440	A	G	C18:cis9	4.29896e-06	0.204458	-0.134863	0.0293411	19	36425906
19	BovineHD1900010756	37071446	G	A	C18:cis9	2.32051e-06	0.266924	-0.127717	0.0270398	19	36440912
19	BovineHD1900010758	37075311	G	A	C18:cis9	3.33047e-06	0.37617	-0.114982	0.0247309	19	36444777
19	BovineHD1900010851	37304511	G	A	C18:cis9	1.18656e-07	0.118052	-0.192776	0.0364034	19	36671961
19	ARS-BFGL-NGS-32338	45976816	A	G	C18:cis9	8.19557e-06	0.378646	0.107312	0.0240609	19	45339869
19	BovineHD1900014348	51307828	A	G	C18:cis9	3.20979e-06	0.467254	0.112499	0.0241574	19	50699155
19	BovineHD1900014349	51312108	G	A	C18:cis9	3.20979e-06	0.467254	0.112499	0.0241574	19	50703436
19	BovineHD1900014354	51319695	G	A	C18:cis9	3.20979e-06	0.467254	0.112499	0.0241574	19	50711021
19	BovineHD1900014355	51320976	G	A	C18:cis9	3.20979e-06	0.467254	0.112499	0.0241574	19	50712302
19	BovineHD1900014356	51322878	G	A	C18:cis9	3.20979e-06	0.467254	0.112499	0.0241574	19	50714204
19	BovineHD1900014357	51323848	A	C	C18:cis9	3.20979e-06	0.467254	0.112499	0.0241574	19	50715174
19	BovineHD1900014358	51325151	G	A	C18:cis9	3.20979e-06	0.467254	0.112499	0.0241574	19	50716477
19	ARS-BFGL-NGS-39328	51326750	G	A	C18:cis9	3.29142e-06	0.467529	0.112372	0.024157	19	50718075
19	BovineHD1900014360	51333432	G	A	C18:cis9	1.71133e-06	0.458998	0.116102	0.0242647	19	50724757
19	BovineHD1900014361	51341014	G	A	C18:cis9	1.71133e-06	0.458998	0.116102	0.0242647	19	50732339
19	BovineHD1900014363	51343311	G	A	C18:cis9	1.71133e-06	0.458998	0.116102	0.0242647	19	50734637
19	BovineHD1900014364	51349695	G	A	C18:cis9	1.71133e-06	0.458998	0.116102	0.0242647	19	50741020
19	BovineHD1900014371	51380689	C	A	C18:cis9	1.54364e-06	0.456797	0.116803	0.0243062	19	50772016
19	BovineHD1900014372	51386735	A	G	C18:cis9	8.07864e-07	0.0478811	0.269524	0.0546318	19	50778060
22	BovineHD4100015804	53316342	G	A	C18:cis9	3.02974e-06	0.198954	-0.136925	0.0293277	22	52751250
23	BovineHD2300001045	4516790	G	A	C18:cis9	8.35429e-06	0.012383	-0.476243	0.106879	23	4596004
24	BovineHD2400004682	17554611	G	A	C18:cis9	2.42139e-06	0.010732	-0.539991	0.114535	24	17250249
24	BovineHD2400013276	47647980	A	G	C18:cis9	2.63515e-08	0.0143093	-0.478272	0.0859567	24	47199111
26	BovineHD2600004421	17466658	G	A	C18:cis9	7.86681e-06	0.137314	0.154639	0.0346042	26	17606890
26	BovineHD2600004445	17521302	A	G	C18:cis9	1.76241e-06	0.127408	0.171242	0.0358329	26	17661535
26	BovineHD2600005437	21013334	C	A	C18:cis9	3.50964e-06	0.0792515	0.20946	0.0451569	26	21144256
26	BovineHD2600005455	21108241	G	A	C18:cis9	3.50964e-06	0.0792515	0.20946	0.0451569	26	21239165
26	BovineHD2600005456	21115069	A	G	C18:cis9	3.50964e-06	0.0792515	0.20946	0.0451569	26	21245991
26	BovineHD2600006585	25282219	G	A	C18:cis9	5.29491e-06	0.464777	-0.106919	0.0234845	26	25017287
26	BovineHD4100017879	33505162	C	A	C18:cis9	7.31766e-06	0.0558613	-0.232081	0.0517549	NA	NA
26	BovineHD2600011948	43025023	A	G	C18:cis9	3.93882e-06	0.0167859	-0.37556	0.0813855	26	42696558
27	BovineHD2700004589	15735937	G	A	C18:cis9	6.03746e-07	0.0129334	-0.491914	0.0985796	27	16673646
27	BovineHD2700010262	35959242	A	G	C16:0	5.28318e-06	0.419923	0.10936	0.0240182	27	36270626
27	BovineHD2700010321	36131079	A	G	C16:0	5.11326e-07	0.0396258	-0.299464	0.0596304	27	36442395
27	BovineHD2700010323	36140284	A	G	C16:0	2.39548e-06	0.305724	0.119119	0.0252541	27	36451599
27	ARS-BFGL-NGS-57448	36155097	A	G	C16:0	1.39741e-10	0.167859	-0.19794	0.0308501	27	36466414
27	BovineHD4100018368	36208029	G	A	C16:0	6.03672e-08	0.379747	-0.128838	0.0237808	27	36518779
27	BovineHD2700010354	36258043	G	A	C16:0	1.0859e-07	0.326362	-0.13202	0.0248544	27	36568979
27	BovineHD2700010355	36259278	G	A	C16:0	1.0859e-07	0.326362	-0.13202	0.0248544	27	36570214
27	BovineHD2700010356	36260026	G	A	C16:0	1.0859e-07	0.326362	-0.13202	0.0248544	27	36570962
27	BovineHD2700010358	36263175	G	A	C16:0	1.0859e-07	0.326362	-0.13202	0.0248544	27	36574111
27	BovineHD2700010359	36263939	G	A	C16:0	1.0859e-07	0.326362	-0.13202	0.0248544	27	36574875
27	BovineHD2700010360	36265705	A	G	C16:0	8.86458e-08	0.326637	-0.132911	0.0248498	27	36576641
27	BovineHD2700010361	36267283	A	G	C16:0	7.9299e-07	0.370116	-0.117178	0.0237343	27	36578219
27	BovineHD2700010362	36268280	A	G	C16:0	7.9299e-07	0.370116	-0.117178	0.0237343	27	36579216
27	BovineHD2700010363	36269903	G	A	C16:0	7.9299e-07	0.370116	-0.117178	0.0237343	27	36580839
27	BovineHD2700010364	36271313	A	G	C16:0	7.9299e-07	0.370116	-0.117178	0.0237343	27	36582249
27	BovineHD2700010365	36274982	A	C	C16:0	7.9299e-07	0.370116	-0.117178	0.0237343	27	36585920
27	BovineHD2700010367	36280607	A	C	C16:0	7.9299e-07	0.370116	-0.117178	0.0237343	27	36591545
27	ARS-BFGL-NGS-35188	36285734	A	G	C16:0	8.20825e-07	0.373418	-0.116559	0.0236411	27	36596672
27	BovineHD2700010371	36289617	G	A	C16:0	8.20825e-07	0.373418	-0.116559	0.0236411	27	36600556
27	BovineHD2700010372	36290311	G	A	C16:0	8.20825e-07	0.373418	-0.116559	0.0236411	27	36601250
27	BovineHD2700010374	36292809	A	G	C16:0	4.09937e-06	0.350028	0.110853	0.0240656	27	36605232
27	BovineHD2700010375	36293590	A	G	C16:0	4.09937e-06	0.350028	0.110853	0.0240656	27	36606013
27	BovineHD2700010376	36295135	A	G	C16:0	4.09937e-06	0.350028	0.110853	0.0240656	27	36607558
27	BovineHD2700010377	36295983	A	G	C16:0	8.20825e-07	0.373418	-0.116559	0.0236411	27	36608406
27	BovineHD2700010378	36297768	A	G	C16:0	4.09937e-06	0.350028	0.110853	0.0240656	27	36610191
27	BovineHD2700010380	36304910	A	G	C16:0	1.70092e-06	0.341222	-0.114894	0.0240061	27	36617333
27	BovineHD2700010410	36373793	A	G	C16:0	7.92425e-06	0.373968	-0.106825	0.0239131	27	36686572
