# Supplementary material for: Genetic variants associated with two major bovine milk fatty acids offer opportunities to breed for altered milk fat composition
Source: Genet Sel Evol. 2022 May 26;54:35. doi: 10.1186/s12711-022-00731-9 (PMC9137198; doi:10.1186/s12711-022-00731-9)
Supplement: Supplementary file 2 — Additional file 2: Table S2. Results for single-marker association analyses (p < 1e−5) for C16:0 and C18:1cis-9 levels on imputed sequence data in the region between 100 and 107 Mb on BTA11. [file 12711_2022_731_MOESM2_ESM.xlsx]

## Sheet: suppinfo_WGS_assoc_C16_and_C18_
Additional File 2. Significant results (p<1e-5)for single-marker association analyses of C16:0 and C18:1cis-9 on imputed sequence data in the region between 100 and 107 Mb on BTA11.
BTA	BP	A1	A2	p	effect	se_effect	MAF	AR2_imputation	trait	SNP_ID	LD_to_SNP	r2_to_TopSNP	BTA ARS-UCD1.2	BP ARS-UCD1.2
11	103304509	T	C	1.3452e-14	0.1971	0.02538	0.3448	1	C16	Chr11_103304509_T_C	103304509	1	11	103258984
11	103304510	G	A	1.3452e-14	0.1971	0.02538	0.3448	1	C16	Chr11_103304510_G_A	103304509	1	11	103258985
11	103299275	C	G	5.60649e-14	0.1978	0.02611	0.3304	0.99	C16	Chr11_103299275_C_G	103304509	0.935007	11	103253750
11	103294605	T	A	6.0668e-14	0.1967	0.026	0.337867	1	C16	Chr11_103294605_T_A	103304509	0.965426	11	103249080
11	103294607	T	G	7.83959e-14	0.1959	0.02602	0.338133	1	C16	Chr11_103294607_T_G	103304509	0.965426	11	103249082
11	103299807	T	TG	8.57433e-14	0.1958	0.02604	0.342133	0.99	C16	Chr11_103299807_T_TG	103304509	0.980307	11	103254282
11	103301694	A	G	9.3168e-14	0.193	0.02571	0.3424	1	C16	Chr11_103301694_A_G	103304509	0.986081	11	103256169
11	103301690	C	T	9.50244e-14	0.1929	0.02571	0.3424	1	C16	Chr11_103301690_C_T	103304509	0.987236	11	103256165
11	103301736	T	C	9.50244e-14	0.1929	0.02571	0.3424	1	C16	Chr11_103301736_T_C	103304509	0.987236	11	103256211
11	103301757	T	C	9.50244e-14	0.1929	0.02571	0.3424	1	C16	Chr11_103301757_T_C	103304509	0.987236	11	103256232
11	103304593	C	T	9.64387e-14	-0.1928	0.02569	0.1544	1	C16	Chr11_103304593_C_T	103304509	1	11	103259068
11	103299687	C	T	9.79468e-14	0.1929	0.02571	0.342667	0.99	C16	Chr11_103299687_C_T	103304509	0.984916	11	103254162
11	103299696	T	C	9.79468e-14	0.1929	0.02571	0.342667	0.99	C16	Chr11_103299696_T_C	103304509	0.984916	11	103254171
11	103304944	T	C	9.98292e-14	-0.1929	0.02572	0.154667	1	C16	Chr11_103304944_T_C	103304509	0.99767	11	103259419
11	103299272	A	G	1.03329e-13	0.196	0.02615	0.331467	1	C16	Chr11_103299272_A_G	103304509	0.935007	11	103253747
11	103298745	T	C	1.18659e-13	0.1914	0.0256	0.343467	0.98	C16	Chr11_103298745_T_C	103304509	0.984916	11	103253220
11	103294366	G	A	1.30943e-13	0.1913	0.02563	0.3424	1	C16	Chr11_103294366_G_A	103304509	0.984916	11	103248841
11	103304197	A	G	1.30946e-13	0.1912	0.02561	0.338667	1	C16	Chr11_103304197_A_G	103304509	0.96659	11	103258672
11	103304235	C	T	1.30946e-13	0.1912	0.02561	0.3384	1	C16	Chr11_103304235_C_T	103304509	0.96659	11	103258710
11	103299387	A	G	1.39125e-13	0.1899	0.02547	0.341333	0.97	C16	Chr11_103299387_A_G	103304509	0.984916	11	103253862
11	103305742	G	A	1.48143e-13	0.1902	0.02555	0.341333	0.98	C16	Chr11_103305742_G_A	103304509	0.983754	11	103260217
11	103303700	T	C	1.48869e-13	0.1875	0.02518	0.342133	0.99	C16	Chr11_103303700_T_C	103304509	0.984927	11	103258175
11	103304476	G	A	1.56406e-13	0.1901	0.02556	0.3432	1	C16	Chr11_103304476_G_A	103304509	0.987236	11	103258951
11	103304468	A	G	1.5874e-13	0.1901	0.02556	0.343467	0.99	C16	Chr11_103304468_A_G	103304509	0.987236	11	103258943
11	103292448	T	G	1.73497e-13	0.1916	0.02581	0.3424	0.99	C16	Chr11_103292448_T_G	103304509	0.984916	11	103246923
11	103294245	GGT	G	2.23181e-13	0.1897	0.02567	0.334933	0.98	C16	Chr11_103294245_GGT_G	103304509	0.951826	11	103248720
11	103299916	G	C	2.26513e-13	0.1889	0.02557	0.341867	1	C16	Chr11_103299916_G_C	103304509	0.984927	11	103254391
11	103299858	G	C	2.34483e-13	0.1889	0.02558	0.342133	1	C16	Chr11_103299858_G_C	103304509	0.984916	11	103254333
11	103300020	C	T	2.36833e-13	0.1906	0.02582	0.3416	0.95	C16	Chr11_103300020_C_T	103304509	0.976824	11	103254495
11	103293485	T	C	2.40358e-13	0.1906	0.02583	0.342667	0.99	C16	Chr11_103293485_T_C	103304509	0.984916	11	103247960
11	103299453	G	A	2.43941e-13	0.1907	0.02584	0.342667	0.99	C16	Chr11_103299453_G_A	103304509	0.984916	11	103253928
11	103301229	C	G	2.43941e-13	0.1905	0.02582	0.342933	1	C16	Chr11_103301229_C_G	103304509	0.984908	11	103255704
11	103299747	C	T	2.47589e-13	0.1905	0.02583	0.3424	1	C16	Chr11_103299747_C_T	103304509	0.983763	11	103254222
11	103300899	A	G	2.48816e-13	0.1904	0.02582	0.342667	1	C16	Chr11_103300899_A_G	103304509	0.983754	11	103255374
11	103296192	A	C	2.50048e-13	0.1905	0.02583	0.342667	1	C16	Chr11_103296192_A_C	103304509	0.983754	11	103250667
11	103296383	T	C	2.50048e-13	0.1905	0.02583	0.342667	1	C16	Chr11_103296383_T_C	103304509	0.983754	11	103250858
11	103296920	T	C	2.50048e-13	0.1905	0.02583	0.342667	1	C16	Chr11_103296920_T_C	103304509	0.983754	11	103251395
11	103301805	C	G	2.51286e-13	0.1905	0.02583	0.342667	1	C16	Chr11_103301805_C_G	103304509	0.986071	11	103256280
11	103294139	C	T	2.52531e-13	0.1904	0.02583	0.342667	1	C16	Chr11_103294139_C_T	103304509	0.984916	11	103248614
11	103291319	G	A	2.53782e-13	0.1904	0.02583	0.342667	1	C16	Chr11_103291319_G_A	103304509	0.984916	11	103245794
11	103291361	T	TA	2.53782e-13	0.1904	0.02583	0.342667	1	C16	Chr11_103291361_T_TA	103304509	0.984916	11	103245836
11	103291484	G	GC	2.53782e-13	0.1904	0.02583	0.342667	1	C16	Chr11_103291484_G_GC	103304509	0.984916	11	103245959
11	103291675	G	A	2.53782e-13	0.1904	0.02583	0.342667	1	C16	Chr11_103291675_G_A	103304509	0.984916	11	103246150
11	103291679	C	T	2.53782e-13	0.1904	0.02583	0.342667	1	C16	Chr11_103291679_C_T	103304509	0.984916	11	103246154
11	103291891	T	C	2.53782e-13	0.1904	0.02583	0.342667	1	C16	Chr11_103291891_T_C	103304509	0.984916	11	103246366
11	103291906	T	A	2.53782e-13	0.1904	0.02583	0.342667	1	C16	Chr11_103291906_T_A	103304509	0.984916	11	103246381
11	103291944	G	T	2.53782e-13	0.1904	0.02583	0.342667	1	C16	Chr11_103291944_G_T	103304509	0.984916	11	103246419
11	103292014	G	T	2.53782e-13	0.1904	0.02583	0.342667	1	C16	Chr11_103292014_G_T	103304509	0.984916	11	103246489
11	103292067	A	C	2.53782e-13	0.1904	0.02583	0.342667	1	C16	Chr11_103292067_A_C	103304509	0.984916	11	103246542
11	103292127	G	A	2.53782e-13	0.1904	0.02583	0.342667	1	C16	Chr11_103292127_G_A	103304509	0.984916	11	103246602
11	103292307	A	G	2.53782e-13	0.1904	0.02583	0.342667	1	C16	Chr11_103292307_A_G	103304509	0.984916	11	103246782
11	103292320	G	A	2.53782e-13	0.1904	0.02583	0.342667	1	C16	Chr11_103292320_G_A	103304509	0.984916	11	103246795
11	103292402	A	C	2.53782e-13	0.1904	0.02583	0.342667	1	C16	Chr11_103292402_A_C	103304509	0.984916	11	103246877
11	103292468	T	A	2.53782e-13	0.1904	0.02583	0.342667	1	C16	Chr11_103292468_T_A	103304509	0.984916	11	103246943
11	103292523	T	C	2.53782e-13	0.1904	0.02583	0.342667	1	C16	Chr11_103292523_T_C	103304509	0.984916	11	103246998
11	103292572	A	G	2.53782e-13	0.1904	0.02583	0.342667	1	C16	Chr11_103292572_A_G	103304509	0.984916	11	103247047
11	103292575	T	C	2.53782e-13	0.1904	0.02583	0.342667	1	C16	Chr11_103292575_T_C	103304509	0.984916	11	103247050
11	103292677	G	C	2.53782e-13	0.1904	0.02583	0.342667	1	C16	Chr11_103292677_G_C	103304509	0.984916	11	103247152
11	103293198	T	G	2.53782e-13	0.1904	0.02583	0.342667	1	C16	Chr11_103293198_T_G	103304509	0.984916	11	103247673
11	103293370	G	A	2.53782e-13	0.1904	0.02583	0.342667	1	C16	Chr11_103293370_G_A	103304509	0.984916	11	103247845
11	103293458	C	T	2.53782e-13	0.1904	0.02583	0.342667	1	C16	Chr11_103293458_C_T	103304509	0.984916	11	103247933
11	103293584	T	C	2.53782e-13	0.1904	0.02583	0.342667	1	C16	Chr11_103293584_T_C	103304509	0.984916	11	103248059
11	103293600	C	T	2.53782e-13	0.1904	0.02583	0.342667	1	C16	Chr11_103293600_C_T	103304509	0.984916	11	103248075
11	103293623	T	A	2.53782e-13	0.1904	0.02583	0.342667	1	C16	Chr11_103293623_T_A	103304509	0.984916	11	103248098
11	103293911	G	A	2.53782e-13	0.1904	0.02583	0.342667	1	C16	Chr11_103293911_G_A	103304509	0.984916	11	103248386
11	103293921	C	T	2.53782e-13	0.1904	0.02583	0.342667	1	C16	Chr11_103293921_C_T	103304509	0.984916	11	103248396
11	103293968	G	A	2.53782e-13	0.1904	0.02583	0.342667	1	C16	Chr11_103293968_G_A	103304509	0.984916	11	103248443
11	103294259	T	G	2.53782e-13	0.1904	0.02583	0.342667	1	C16	Chr11_103294259_T_G	103304509	0.984916	11	103248734
11	103294403	C	G	2.53782e-13	0.1904	0.02583	0.342667	1	C16	Chr11_103294403_C_G	103304509	0.984916	11	103248878
11	103294429	G	A	2.53782e-13	0.1904	0.02583	0.342667	1	C16	Chr11_103294429_G_A	103304509	0.984916	11	103248904
11	103294434	T	A	2.53782e-13	0.1904	0.02583	0.342667	1	C16	Chr11_103294434_T_A	103304509	0.984916	11	103248909
11	103294682	A	C	2.53782e-13	0.1904	0.02583	0.342667	1	C16	Chr11_103294682_A_C	103304509	0.984916	11	103249157
11	103294772	T	C	2.53782e-13	0.1904	0.02583	0.342667	1	C16	Chr11_103294772_T_C	103304509	0.984916	11	103249247
11	103294818	G	T	2.53782e-13	0.1904	0.02583	0.342667	1	C16	Chr11_103294818_G_T	103304509	0.984916	11	103249293
11	103294930	A	G	2.53782e-13	0.1904	0.02583	0.342667	1	C16	Chr11_103294930_A_G	103304509	0.984916	11	103249405
11	103295050	G	C	2.53782e-13	0.1904	0.02583	0.342667	1	C16	Chr11_103295050_G_C	103304509	0.984916	11	103249525
11	103295211	C	G	2.53782e-13	0.1904	0.02583	0.342667	1	C16	Chr11_103295211_C_G	103304509	0.984916	11	103249686
11	103295526	C	T	2.53782e-13	0.1904	0.02583	0.342667	1	C16	Chr11_103295526_C_T	103304509	0.984916	11	103250001
11	103295907	G	A	2.53782e-13	0.1904	0.02583	0.342667	1	C16	Chr11_103295907_G_A	103304509	0.984916	11	103250382
11	103296261	G	C	2.53782e-13	0.1904	0.02583	0.342667	1	C16	Chr11_103296261_G_C	103304509	0.984916	11	103250736
11	103296321	T	C	2.53782e-13	0.1904	0.02583	0.342667	1	C16	Chr11_103296321_T_C	103304509	0.984916	11	103250796
11	103296337	C	G	2.53782e-13	0.1904	0.02583	0.342667	1	C16	Chr11_103296337_C_G	103304509	0.984916	11	103250812
11	103296877	T	C	2.53782e-13	0.1904	0.02583	0.342667	1	C16	Chr11_103296877_T_C	103304509	0.984916	11	103251352
11	103297341	A	G	2.53782e-13	0.1904	0.02583	0.342667	1	C16	Chr11_103297341_A_G	103304509	0.984916	11	103251816
11	103297793	C	T	2.53782e-13	0.1904	0.02583	0.342667	1	C16	Chr11_103297793_C_T	103304509	0.984916	11	103252268
11	103297968	T	C	2.53782e-13	0.1904	0.02583	0.342667	1	C16	Chr11_103297968_T_C	103304509	0.984916	11	103252443
11	103298098	T	C	2.53782e-13	0.1904	0.02583	0.342667	1	C16	Chr11_103298098_T_C	103304509	0.984916	11	103252573
11	103298237	G	C	2.53782e-13	0.1904	0.02583	0.342667	1	C16	Chr11_103298237_G_C	103304509	0.984916	11	103252712
11	103298241	G	A	2.53782e-13	0.1904	0.02583	0.342667	1	C16	Chr11_103298241_G_A	103304509	0.984916	11	103252716
11	103298254	G	A	2.53782e-13	0.1904	0.02583	0.342667	1	C16	Chr11_103298254_G_A	103304509	0.984916	11	103252729
11	103298257	T	C	2.53782e-13	0.1904	0.02583	0.342667	1	C16	Chr11_103298257_T_C	103304509	0.984916	11	103252732
11	103298374	C	T	2.53782e-13	0.1904	0.02583	0.342667	1	C16	Chr11_103298374_C_T	103304509	0.984916	11	103252849
11	103298385	C	T	2.53782e-13	0.1904	0.02583	0.342667	1	C16	Chr11_103298385_C_T	103304509	0.984916	11	103252860
11	103298431	T	A	2.53782e-13	0.1904	0.02583	0.342667	1	C16	Chr11_103298431_T_A	103304509	0.984916	11	103252906
11	103298458	G	T	2.53782e-13	0.1904	0.02583	0.342667	1	C16	Chr11_103298458_G_T	103304509	0.984916	11	103252933
11	103299004	C	T	2.53782e-13	0.1904	0.02583	0.342667	1	C16	Chr11_103299004_C_T	103304509	0.984916	11	103253479
11	103299184	G	A	2.53782e-13	0.1904	0.02583	0.342667	1	C16	Chr11_103299184_G_A	103304509	0.984916	11	103253659
11	103299655	T	C	2.53782e-13	0.1904	0.02583	0.3424	1	C16	Chr11_103299655_T_C	103304509	0.984916	11	103254130
11	103299801	T	C	2.53782e-13	0.1904	0.02583	0.342667	1	C16	Chr11_103299801_T_C	103304509	0.984916	11	103254276
11	103300244	G	A	2.53782e-13	0.1904	0.02583	0.342667	1	C16	Chr11_103300244_G_A	103304509	0.983754	11	103254719
11	103301443	C	T	2.53782e-13	0.1904	0.02583	0.342667	1	C16	Chr11_103301443_C_T	103304509	0.986071	11	103255918
11	103301455	G	C	2.53782e-13	0.1904	0.02583	0.342667	1	C16	Chr11_103301455_G_C	103304509	0.987236	11	103255930
11	103301982	G	A	2.53782e-13	0.1904	0.02583	0.342667	1	C16	Chr11_103301982_G_A	103304509	0.987236	11	103256457
11	103302129	A	G	2.53782e-13	0.1904	0.02583	0.342667	1	C16	Chr11_103302129_A_G	103304509	0.987236	11	103256604
11	103302272	T	C	2.53782e-13	0.1904	0.02583	0.342667	1	C16	Chr11_103302272_T_C	103304509	0.987236	11	103256747
11	103305230	G	T	2.58847e-13	0.1887	0.02561	0.342667	1	C16	Chr11_103305230_G_T	103304509	0.987236	11	103259705
11	103301063	A	C	2.60123e-13	0.1903	0.02582	0.342667	1	C16	Chr11_103301063_A_C	103304509	0.986071	11	103255538
11	103321961	TA	T	2.65316e-13	0.1876	0.02546	0.3424	0.99	C16	Chr11_103321961_TA_T	103304509	0.986071	11	103276218
11	103301561	G	C	2.65322e-13	0.1903	0.02583	0.342933	1	C16	Chr11_103301561_G_C	103304509	0.984916	11	103256036
11	103302429	C	G	2.69284e-13	0.1886	0.02561	0.342667	1	C16	Chr11_103302429_C_G	103304509	0.987236	11	103256904
11	103302766	C	T	2.69284e-13	0.1886	0.02561	0.342667	1	C16	Chr11_103302766_C_T	103304509	0.987236	11	103257241
11	103303242	A	G	2.69284e-13	0.1886	0.02561	0.342667	1	C16	Chr11_103303242_A_G	103304509	0.987236	11	103257717
11	103303327	A	G	2.69284e-13	0.1886	0.02561	0.342667	1	C16	Chr11_103303327_A_G	103304509	0.987236	11	103257802
11	103303343	C	T	2.69284e-13	0.1886	0.02561	0.342667	1	C16	Chr11_103303343_C_T	103304509	0.987236	11	103257818
11	103303475	G	A	2.69284e-13	0.1886	0.02561	0.342667	1	C16	Chr11_103303475_G_A	103304509	0.987236	11	103257950
11	103303792	C	T	2.69284e-13	0.1886	0.02561	0.342667	1	C16	Chr11_103303792_C_T	103304509	0.987236	11	103258267
11	103304094	G	A	2.69284e-13	0.1886	0.02561	0.342667	1	C16	Chr11_103304094_G_A	103304509	0.987236	11	103258569
11	103304643	T	C	2.69284e-13	-0.1886	0.02561	0.157333	1	C16	Chr11_103304643_T_C	103304509	0.987236	11	103259118
11	103304656	A	T	2.69284e-13	-0.1886	0.02561	0.157067	1	C16	Chr11_103304656_A_T	103304509	0.986071	11	103259131
11	103304757	T	C	2.69284e-13	-0.1886	0.02561	0.157067	1	C16	Chr11_103304757_T_C	103304509	0.986071	11	103259232
11	103306167	A	G	2.69284e-13	0.1886	0.02561	0.342667	1	C16	Chr11_103306167_A_G	103304509	0.987236	11	103260642
11	103307124	G	A	2.69284e-13	-0.1886	0.02561	0.157333	1	C16	Chr11_103307124_G_A	103304509	0.987236	11	103261599
11	103307330	G	A	2.69284e-13	-0.1886	0.02561	0.157333	1	C16	Chr11_103307330_G_A	103304509	0.987236	11	103261805
11	103308330	G	A	2.69284e-13	-0.1886	0.02561	0.157333	1	C16	Chr11_103308330_G_A	103304509	0.987236	11	103262804
11	103308459	G	A	2.69284e-13	0.1886	0.02561	0.342667	1	C16	Chr11_103308459_G_A	103304509	0.987236	11	103262933
11	103313920	A	C	2.69284e-13	0.1886	0.02561	0.342667	1	C16	Chr11_103313920_A_C	103304509	0.987236	11	103268177
11	103315024	A	G	2.69284e-13	0.1886	0.02561	0.342667	0.99	C16	Chr11_103315024_A_G	103304509	0.987236	11	103269281
11	103318190	A	G	2.69284e-13	0.1886	0.02561	0.342667	1	C16	Chr11_103318190_A_G	103304509	0.987236	11	103272447
11	103321929	G	T	2.69284e-13	0.1886	0.02561	0.342667	1	C16	Chr11_103321929_G_T	103304509	0.987236	11	103276186
11	103300067	T	C	2.70606e-13	0.1887	0.02563	0.342667	1	C16	Chr11_103300067_T_C	103304509	0.981433	11	103254542
11	103300078	T	G	2.70606e-13	0.1887	0.02563	0.342667	1	C16	Chr11_103300078_T_G	103304509	0.981433	11	103254553
11	103303839	TA	T	2.70618e-13	0.1886	0.02561	0.342667	1	C16	Chr11_103303839_TA_T	103304509	0.987236	11	103258314
11	103301202	C	G	2.82919e-13	0.19	0.02583	0.342667	0.99	C16	Chr11_103301202_C_G	103304509	0.986071	11	103255677
11	103303701	G	A	3.16991e-13	0.1878	0.02558	0.342667	1	C16	Chr11_103303701_G_A	103304509	0.984927	11	103258176
11	103301002	G	C	3.18547e-13	0.1894	0.0258	0.3424	0.99	C16	Chr11_103301002_G_C	103304509	0.984916	11	103255477
11	103303619	G	A	3.29769e-13	0.1878	0.0256	0.342933	1	C16	Chr11_103303619_G_A	103304509	0.987236	11	103258094
11	103303620	A	G	3.29769e-13	0.1878	0.0256	0.342933	1	C16	Chr11_103303620_A_G	103304509	0.987236	11	103258095
11	103322072	A	G	3.45477e-13	0.186	0.02537	0.342667	1	C16	Chr11_103322072_A_G	103304509	0.986071	11	103276329
11	103299941	T	C	3.46472e-13	0.1913	0.0261	0.341067	1	C16	Chr11_103299941_T_C	103304509	0.973388	11	103254416
11	103302617	CA	C	3.62275e-13	0.1874	0.02559	0.339733	0.98	C16	Chr11_103302617_CA_C	103304509	0.975729	11	103257092
11	103300548	A	G	3.67648e-13	0.1888	0.02578	0.342933	1	C16	Chr11_103300548_A_G	103304509	0.983754	11	103255023
11	103301030	C	T	3.73142e-13	0.1888	0.02579	0.3424	1	C16	Chr11_103301030_C_T	103304509	0.984916	11	103255505
11	103317601	T	G	3.90138e-13	0.1872	0.02561	0.342933	1	C16	Chr11_103317601_T_G	103304509	0.983754	11	103271858
11	103300324	G	A	4.09896e-13	0.1881	0.02575	0.3432	1	C16	Chr11_103300324_G_A	103304509	0.981439	11	103254799
11	103299937	T	C	4.1397e-13	0.1907	0.02611	0.341067	1	C16	Chr11_103299937_T_C	103304509	0.973388	11	103254412
11	103305744	T	C	4.18075e-13	0.1857	0.02542	0.342133	0.97	C16	Chr11_103305744_T_C	103304509	0.981433	11	103260219
11	103292945	G	A	4.1929e-13	0.1874	0.02566	0.322133	0.97	C16	Chr11_103292945_G_A	103304509	0.895441	11	103247420
11	103322890	C	T	4.30675e-13	0.1864	0.02554	0.342933	1	C16	Chr11_103322890_C_T	103304509	0.986071	11	103277147
11	103304668	C	T	4.52519e-13	-0.1868	0.02562	0.157067	1	C16	Chr11_103304668_C_T	103304509	0.987227	11	103259143
11	103302351	C	T	5.09534e-13	0.1856	0.02551	0.342933	1	C16	Chr11_103302351_C_T	103304509	0.983754	11	103256826
11	103312638	A	G	5.09555e-13	0.1873	0.02575	0.343467	1	C16	Chr11_103312638_A_G	103304509	0.981439	11	103266895
11	103300672	C	G	5.32913e-13	0.1842	0.02534	0.3424	1	C16	Chr11_103300672_C_G	103304509	0.984927	11	103255147
11	103292935	T	C	6.10314e-13	0.1854	0.02556	0.330667	0.98	C16	Chr11_103292935_T_C	103304509	0.932779	11	103247410
11	103322398	A	G	6.15275e-13	0.1831	0.02525	0.3432	1	C16	Chr11_103322398_A_G	103304509	0.986071	11	103276655
11	103293813	C	T	6.4934e-13	0.1858	0.02566	0.351467	1	C16	Chr11_103293813_C_T	103304509	0.947465	11	103248288
11	103292781	C	T	7.64537e-13	0.188	0.02604	0.335733	0.99	C16	Chr11_103292781_C_T	103304509	0.955214	11	103247256
11	103292628	C	A	8.11431e-13	0.1872	0.02596	0.350133	1	C16	Chr11_103292628_C_A	103304509	0.95302	11	103247103
11	103292762	T	G	8.39959e-13	0.1894	0.02628	0.336267	1	C16	Chr11_103292762_T_G	103304509	0.957477	11	103247237
11	103300718	T	C	9.74718e-13	0.1831	0.02548	0.3392	0.99	C16	Chr11_103300718_T_C	103304509	0.966565	11	103255193
11	103298698	A	T	9.94239e-13	0.1827	0.02544	0.345333	0.99	C16	Chr11_103298698_A_T	103304509	0.974515	11	103253173
11	103300608	A	C	1.07628e-12	0.1835	0.02558	0.342933	1	C16	Chr11_103300608_A_C	103304509	0.984916	11	103255083
11	103293363	A	G	2.26303e-12	-0.1758	0.02488	0.102933	1	C16	Chr11_103293363_A_G	103304509	0.773666	11	103247838
11	103300719	G	A	2.40254e-12	0.1812	0.02568	0.339467	0.99	C16	Chr11_103300719_G_A	103304509	0.967705	11	103255194
11	103291134	C	T	2.43782e-12	0.1811	0.02567	0.382933	1	C16	Chr11_103291134_C_T	103304509	0.827485	11	103245609
11	103291146	G	C	2.43782e-12	0.1811	0.02567	0.382933	1	C16	Chr11_103291146_G_C	103304509	0.827485	11	103245621
11	103300725	C	G	3.04868e-12	0.1805	0.0257	0.339733	1	C16	Chr11_103300725_C_G	103304509	0.967705	11	103255200
11	103300697	C	A	3.06374e-12	0.1789	0.02547	0.342667	1	C16	Chr11_103300697_C_A	103304509	0.986071	11	103255172
11	103292802	T	G	3.28526e-12	0.185	0.02637	0.334667	0.99	C16	Chr11_103292802_T_G	103304509	0.950698	11	103247277
11	103292803	G	A	3.31797e-12	0.1849	0.02637	0.334667	0.99	C16	Chr11_103292803_G_A	103304509	0.950698	11	103247278
11	103292760	C	T	5.8116e-12	0.1851	0.02671	0.334667	1	C16	Chr11_103292760_C_T	103304509	0.948446	11	103247235
11	103292741	C	G	6.35535e-12	0.1847	0.02671	0.3352	1	C16	Chr11_103292741_C_G	103304509	0.948446	11	103247216
11	103292742	A	G	6.35535e-12	0.1847	0.02671	0.3352	1	C16	Chr11_103292742_A_G	103304509	0.948446	11	103247217
11	103292747	C	A	6.35535e-12	0.1847	0.02671	0.3352	1	C16	Chr11_103292747_C_A	103304509	0.948446	11	103247222
11	103291159	C	T	1.09833e-11	-0.1708	0.02497	0.062667	1	C16	Chr11_103291159_C_T	103304509	0.655417	11	103245634
11	103403164	C	T	2.87188e-10	0.1665	0.02625	0.3184	1	C16	Chr11_103403164_C_T	103304509	0.585375	11	103351639
11	103624382	C	T	2.91531e-10	0.1726	0.02723	0.291733	1	C16	Chr11_103624382_C_T	103304509	0.484654	11	103570655
11	103036424	C	G	4.57643e-10	0.1747	0.02787	0.268	1	C16	Chr11_103036424_C_G	103304509	0.488669	11	102996427
11	103295096	C	A	7.90626e-10	0.1826	0.02955	0.214667	1	C16	Chr11_103295096_C_A	103304509	0.515407	11	103249571
11	103301297	T	C	9.47457e-10	0.1601	0.02603	0.3128	0.99	C16	Chr11_103301297_T_C	103304509	0.853918	11	103255772
11	103621257	T	C	1.14642e-09	0.1651	0.02698	0.2984	1	C16	Chr11_103621257_T_C	103304509	0.463991	11	103567530
11	103617705	C	T	1.1522e-09	0.1652	0.02699	0.2984	1	C16	Chr11_103617705_C_T	103304509	0.463991	11	103563978
11	103622195	A	T	1.1522e-09	0.1652	0.02699	0.2984	1	C16	Chr11_103622195_A_T	103304509	0.463991	11	103568468
11	102823112	G	T	1.17566e-09	0.1609	0.02631	0.337333	1	C16	Chr11_102823112_G_T	103304509	0.3642	11	102784479
11	103611577	C	T	1.19345e-09	0.1649	0.02697	0.298933	0.99	C16	Chr11_103611577_C_T	103304509	0.462379	11	103559343
11	103608450	C	A	1.48877e-09	0.1639	0.02697	0.298933	0.99	C16	Chr11_103608450_C_A	103304509	0.462379	11	103556216
11	102821294	T	C	1.55774e-09	0.1604	0.02643	0.338667	1	C16	Chr11_102821294_T_C	103304509	0.364519	11	102782661
11	102823014	C	T	1.55774e-09	0.1604	0.02643	0.338667	1	C16	Chr11_102823014_C_T	103304509	0.364519	11	102784381
11	102787946	C	T	1.67134e-09	0.1682	0.02776	0.277333	1	C16	Chr11_102787946_C_T	103304509	0.362805	11	102749314
11	102822959	C	T	1.72253e-09	0.1599	0.02641	0.338667	0.99	C16	Chr11_102822959_C_T	103304509	0.364519	11	102784326
11	102789924	A	G	2.02329e-09	0.1668	0.02769	0.278667	1	C16	Chr11_102789924_A_G	103304509	0.367398	11	102751292
11	102783559	G	T	2.117e-09	0.1666	0.02768	0.278667	1	C16	Chr11_102783559_G_T	103304509	0.367398	11	102744928
11	102790998	A	T	2.117e-09	0.1666	0.02768	0.278667	1	C16	Chr11_102790998_A_T	103304509	0.367398	11	102752366
11	103319019	T	C	2.61502e-09	0.1437	0.02401	0.465333	1	C16	Chr11_103319019_T_C	103304509	0.586805	11	103273276
11	103323672	A	AG	2.89205e-09	-0.1439	0.02412	0.036267	1	C16	Chr11_103323672_A_AG	103304509	0.589968	11	103277929
11	103321477	T	C	2.98075e-09	0.1437	0.0241	0.463467	1	C16	Chr11_103321477_T_C	103304509	0.591238	11	103275734
11	102939606	A	G	3.97194e-09	-0.1576	0.02664	0.245867	0.99	C16	Chr11_102939606_A_G	103304509	0.31224	11	102900970
11	103621417	A	G	4.05315e-09	0.1497	0.02532	0.390667	1	C16	Chr11_103621417_A_G	103304509	0.260297	11	103567690
11	103361280	C	T	4.8595e-09	0.1925	0.03274	0.1552	0.97	C16	Chr11_103361280_C_T	103304509	0.345271	11	103312660
11	103615905	T	C	6.5107e-09	-0.1495	0.02564	0.1088	1	C16	Chr11_103615905_T_C	103304509	0.259139	11	103562180
11	103618006	T	C	6.5107e-09	-0.1495	0.02564	0.109067	1	C16	Chr11_103618006_T_C	103304509	0.259139	11	103564279
11	103611863	G	A	7.34868e-09	0.1491	0.02566	0.391467	0.99	C16	Chr11_103611863_G_A	103304509	0.258214	11	103559629
11	103361312	T	C	7.92658e-09	0.1909	0.03294	0.155467	0.97	C16	Chr11_103361312_T_C	103304509	0.345271	11	103312692
11	103318460	C	T	8.76763e-09	0.1381	0.02389	0.483467	1	C16	Chr11_103318460_C_T	103304509	0.54433	11	103272717
11	103350677	C	T	8.77412e-09	-0.1443	0.02497	0.456533	1	C16	Chr11_103350677_C_T	103304509	0.403026	11	103303303
11	103350694	C	T	8.77412e-09	-0.1443	0.02497	0.456533	1	C16	Chr11_103350694_C_T	103304509	0.403026	11	103303320
11	103607476	G	A	9.13006e-09	-0.1482	0.02566	0.108533	1	C16	Chr11_103607476_G_A	103304509	0.258214	11	103553771
11	103607977	G	A	9.31641e-09	-0.1481	0.02567	0.108533	1	C16	Chr11_103607977_G_A	103304509	0.258214	11	103555743
11	103605708	T	C	9.36358e-09	-0.1481	0.02567	0.108533	1	C16	Chr11_103605708_T_C	103304509	0.258214	11	103552003
11	103605839	T	C	9.36358e-09	-0.1481	0.02567	0.108533	1	C16	Chr11_103605839_T_C	103304509	0.258214	11	103552134
11	103605904	T	G	9.36358e-09	-0.1481	0.02567	0.108533	1	C16	Chr11_103605904_T_G	103304509	0.258214	11	103552199
11	103606140	A	G	9.36358e-09	-0.1481	0.02567	0.108533	1	C16	Chr11_103606140_A_G	103304509	0.258214	11	103552435
11	103606194	T	C	9.36358e-09	-0.1481	0.02567	0.108533	1	C16	Chr11_103606194_T_C	103304509	0.258214	11	103552489
11	103606317	T	C	9.36358e-09	-0.1481	0.02567	0.108533	1	C16	Chr11_103606317_T_C	103304509	0.258214	11	103552612
11	103607687	G	A	9.36358e-09	-0.1481	0.02567	0.108533	1	C16	Chr11_103607687_G_A	103304509	0.258214	11	103553982
11	103608474	T	C	9.36358e-09	-0.1481	0.02567	0.108533	1	C16	Chr11_103608474_T_C	103304509	0.258214	11	103556240
11	103609162	T	C	9.36358e-09	-0.1481	0.02567	0.108533	1	C16	Chr11_103609162_T_C	103304509	0.258214	11	103556928
11	103612014	C	T	9.36358e-09	0.1481	0.02567	0.391467	1	C16	Chr11_103612014_C_T	103304509	0.258214	11	103559780
11	103321851	T	C	9.99779e-09	0.1375	0.02388	0.4856	1	C16	Chr11_103321851_T_C	103304509	0.54026	11	103276108
11	103606890	C	T	9.99891e-09	-0.1478	0.02567	0.1088	0.99	C16	Chr11_103606890_C_T	103304509	0.258214	11	103553185
11	103605454	T	C	1.47543e-08	-0.1458	0.02563	0.0848	1	C16	Chr11_103605454_T_C	103304509	0.219278	11	103551749
11	103608022	AGGGGG	AGGGGA	1.5837e-08	-0.1456	0.02565	0.108267	0.99	C16	Chr11_103608022_AGGGGG_AGGGGA	103304509	0.258214	11	103555788
11	103620570	A	G	1.70469e-08	-0.1411	0.02491	0.097333	0.98	C16	Chr11_103620570_A_G	103304509	0.27304	11	103566843
11	103620705	C	T	2.6855e-08	-0.1398	0.02502	0.107467	0.99	C16	Chr11_103620705_C_T	103304509	0.258217	11	103566978
11	102802533	A	G	2.77712e-08	-0.1479	0.02652	0.1592	1	C16	Chr11_102802533_A_G	103304509	0.373859	11	102763900
11	103359600	CG	C	3.55988e-08	0.1831	0.03309	0.155733	1	C16	Chr11_103359600_CG_C	103304509	0.345271	11	103310980
11	104232311	T	C	4.18702e-08	0.1512	0.02746	0.254933	1	C16	Chr11_104232311_T_C	103304509	0.370182	11	104177779
11	104232327	A	G	4.18702e-08	0.1512	0.02746	0.254933	1	C16	Chr11_104232327_A_G	103304509	0.370182	11	104177795
11	103404542	G	A	4.49462e-08	0.1553	0.02826	0.244533	1	C16	Chr11_103404542_G_A	103304509	0.387707	11	103353017
11	103405664	C	T	4.49462e-08	0.1553	0.02826	0.244533	1	C16	Chr11_103405664_C_T	103304509	0.387707	11	103354139
11	103406712	C	T	4.49462e-08	0.1553	0.02826	0.244533	1	C16	Chr11_103406712_C_T	103304509	0.387707	11	103355187
11	103229002	G	T	5.20811e-08	0.1553	0.0284	0.3608	0.91	C16	Chr11_103229002_G_T	103304509	0.298072	11	103183717
11	103417198	G	A	5.26052e-08	0.1805	0.03302	0.157333	1	C16	Chr11_103417198_G_A	103304509	0.334087	11	103365673
11	103418511	G	A	5.45069e-08	0.1803	0.03302	0.157333	1	C16	Chr11_103418511_G_A	103304509	0.334087	11	103366986
11	103419296	G	A	5.45069e-08	0.1803	0.03302	0.157333	1	C16	Chr11_103419296_G_A	103304509	0.334087	11	103367771
11	102787595	A	G	5.47773e-08	0.1574	0.02884	0.215467	0.99	C16	Chr11_102787595_A_G	103304509	0.217891	11	102748963
11	103410307	G	A	5.64776e-08	0.1802	0.03306	0.156267	1	C16	Chr11_103410307_G_A	103304509	0.338398	11	103358782
11	103433458	G	GA	5.70505e-08	0.1849	0.03392	0.152533	0.95	C16	Chr11_103433458_G_GA	103304509	0.320888	11	103381508
11	103447358	TG	T	5.79404e-08	0.1542	0.0283	0.2416	0.97	C16	Chr11_103447358_TG_T	103304509	0.326202	11	103395408
11	103356047	AG	A	5.97187e-08	0.1802	0.03311	0.154933	0.98	C16	Chr11_103356047_AG_A	103304509	0.345969	11	103307427
11	103424805	C	G	7.42918e-08	0.1781	0.03296	0.158133	1	C16	Chr11_103424805_C_G	103304509	0.330894	11	103373279
11	103425696	C	G	7.42918e-08	0.1781	0.03296	0.158133	1	C16	Chr11_103425696_C_G	103304509	0.330894	11	103374170
11	103427896	T	G	7.42918e-08	0.1781	0.03296	0.1584	0.99	C16	Chr11_103427896_T_G	103304509	0.330894	11	103376370
11	103432507	A	T	7.62017e-08	0.1778	0.03294	0.158133	1	C16	Chr11_103432507_A_T	103304509	0.330894	11	103380557
11	103433257	C	G	7.62017e-08	0.1778	0.03294	0.158133	1	C16	Chr11_103433257_C_G	103304509	0.330894	11	103381307
11	103438830	C	T	7.62017e-08	0.1778	0.03294	0.158133	1	C16	Chr11_103438830_C_T	103304509	0.330894	11	103386880
11	103304052	T	C	7.81577e-08	0.1301	0.02413	0.019467	1	C16	Chr11_103304052_T_C	103304509	0.471438	11	103258527
11	103429933	C	T	7.89606e-08	0.1777	0.03295	0.158133	1	C16	Chr11_103429933_C_T	103304509	0.330894	11	103378407
11	103310236	G	A	7.9358e-08	-0.13	0.02412	0.480267	1	C16	Chr11_103310236_G_A	103304509	0.471438	11	103264710
11	103622382	T	C	8.22426e-08	-0.1368	0.0254	0.1176	1	C16	Chr11_103622382_T_C	103304509	0.275999	11	103568655
11	103440192	G	A	8.69547e-08	0.1745	0.03246	0.162667	1	C16	Chr11_103440192_G_A	103304509	0.313431	11	103388242
11	103102603	G	C	8.8304e-08	0.1908	0.03551	0.1208	0.98	C16	Chr11_103102603_G_C	103304509	0.193139	11	103060095
11	102915360	C	T	9.28938e-08	0.1828	0.0341	0.1328	0.98	C16	Chr11_102915360_C_T	103304509	0.196892	11	102876726
11	102915355	C	T	9.3843e-08	0.1828	0.03411	0.1328	0.98	C16	Chr11_102915355_C_T	103304509	0.196892	11	102876721
11	102915361	A	T	9.3843e-08	0.1829	0.03411	0.1328	0.96	C16	Chr11_102915361_A_T	103304509	0.196892	11	102876727
11	103478778	A	G	9.38485e-08	0.1736	0.03238	0.163733	1	C16	Chr11_103478778_A_G	103304509	0.313127	11	103426828
11	102823414	C	T	9.67492e-08	0.1568	0.02928	0.214667	1	C16	Chr11_102823414_C_T	103304509	0.220419	11	102784781
11	103471777	G	C	1.02839e-07	0.1742	0.0326	0.163467	1	C16	Chr11_103471777_G_C	103304509	0.311147	11	103419827
11	103478873	G	A	1.04416e-07	0.1706	0.03194	0.168267	1	C16	Chr11_103478873_G_A	103304509	0.295791	11	103426923
11	103312159	A	G	1.10427e-07	-0.1286	0.02412	0.48	1	C16	Chr11_103312159_A_G	103304509	0.471438	11	103266416
11	103458444	C	T	1.1099e-07	0.1738	0.03261	0.163467	1	C16	Chr11_103458444_C_T	103304509	0.313127	11	103406494
11	103620847	A	G	1.17846e-07	-0.1335	0.0251	0.046133	0.97	C16	Chr11_103620847_A_G	103304509	0.203719	11	103567120
11	103479017	A	G	1.17973e-07	0.1734	0.03261	0.162933	0.98	C16	Chr11_103479017_A_G	103304509	0.313127	11	103427067
11	103456791	C	T	1.19182e-07	0.1743	0.03278	0.1632	0.98	C16	Chr11_103456791_C_T	103304509	0.312436	11	103404841
11	103456751	C	T	1.20401e-07	0.1742	0.03278	0.1632	0.98	C16	Chr11_103456751_C_T	103304509	0.312436	11	103404801
11	103620846	C	T	1.22118e-07	-0.1332	0.02508	0.0464	0.97	C16	Chr11_103620846_C_T	103304509	0.203351	11	103567119
11	103458288	C	G	1.26042e-07	0.1732	0.03265	0.1632	1	C16	Chr11_103458288_C_G	103304509	0.313127	11	103406338
11	103488547	C	A	1.29947e-07	0.1688	0.03186	0.178933	0.99	C16	Chr11_103488547_C_A	103304509	0.257601	11	103436597
11	102625431	C	T	1.31277e-07	0.1678	0.03167	0.198133	1	C16	Chr11_102625431_C_T	103304509	0.16551	11	102587337
11	103459664	C	T	1.32619e-07	0.1727	0.03261	0.1632	1	C16	Chr11_103459664_C_T	103304509	0.313127	11	103407714
11	103460541	A	T	1.32619e-07	0.1727	0.03261	0.1632	1	C16	Chr11_103460541_A_T	103304509	0.313127	11	103408591
11	103472579	G	A	1.32619e-07	0.1727	0.03261	0.1632	1	C16	Chr11_103472579_G_A	103304509	0.313127	11	103420629
11	103476986	C	T	1.32619e-07	0.1727	0.03261	0.1632	1	C16	Chr11_103476986_C_T	103304509	0.313127	11	103425036
11	103482569	G	A	1.32619e-07	0.1727	0.03261	0.1632	1	C16	Chr11_103482569_G_A	103304509	0.313127	11	103430619
11	103292970	A	G	1.44694e-07	0.1592	0.03015	0.1784	0.86	C16	Chr11_103292970_A_G	103304509	0.415068	11	103247445
11	104831880	A	G	1.46825e-07	0.1891	0.03583	0.119733	0.97	C16	Chr11_104831880_A_G	103304509	0.128866	11	104773026
11	103293021	G	A	1.70144e-07	0.1494	0.02846	0.2888	0.96	C16	Chr11_103293021_G_A	103304509	0.768059	11	103247496
11	103314751	G	C	1.71062e-07	-0.1267	0.02414	0.466133	0.99	C16	Chr11_103314751_G_C	103304509	0.444311	11	103269008
11	103021330	C	G	1.88795e-07	0.1332	0.02547	0.3024	0.92	C16	Chr11_103021330_C_G	103304509	0.198028	11	102981135
11	102796119	A	G	1.97294e-07	0.1464	0.02804	0.268267	1	C16	Chr11_102796119_A_G	103304509	0.208115	11	102757487
11	102625233	G	A	2.01345e-07	0.1648	0.03158	0.1992	1	C16	Chr11_102625233_G_A	103304509	0.162736	11	102587139
11	103001772	T	G	2.0975e-07	0.2177	0.04178	0.0861333	1	C16	Chr11_103001772_T_G	103304509	0.16215	11	102961577
11	103463999	G	A	2.14078e-07	0.1485	0.02851	0.2328	1	C16	Chr11_103463999_G_A	103304509	0.289739	11	103412049
11	103461082	G	A	2.18487e-07	0.1483	0.02851	0.2328	1	C16	Chr11_103461082_G_A	103304509	0.289739	11	103409132
11	103477651	G	A	2.20725e-07	0.1483	0.02851	0.2328	0.99	C16	Chr11_103477651_G_A	103304509	0.290457	11	103425701
11	103156993	T	C	2.35808e-07	0.1929	0.03718	0.114133	1	C16	Chr11_103156993_T_C	103304509	0.219618	11	103112590
11	103436868	T	C	2.41892e-07	0.1663	0.03209	0.166667	0.99	C16	Chr11_103436868_T_C	103304509	0.298865	11	103384918
11	103308050	C	T	2.54578e-07	-0.1243	0.02402	0.459733	0.99	C16	Chr11_103308050_C_T	103304509	0.433868	11	103262524
11	105134162	T	C	2.65232e-07	0.1901	0.03679	0.0829333	0.89	C16	Chr11_105134162_T_C	103304509	0.115702	11	18084
11	104645095	T	C	2.65515e-07	0.1481	0.02867	0.201067	0.88	C16	Chr11_104645095_T_C	103304509	0.0861025	11	104590147
11	102932836	G	A	2.79038e-07	0.1822	0.03533	0.1256	1	C16	Chr11_102932836_G_A	103304509	0.226342	11	102894200
11	102590874	T	TA	2.89343e-07	0.1661	0.03225	0.1752	0.91	C16	Chr11_102590874_T_TA	103304509	0.0566787	11	102554562
11	104834490	T	C	3.05856e-07	0.1866	0.0363	0.119467	0.95	C16	Chr11_104834490_T_C	103304509	0.128866	11	104770416
11	103385251	C	CG	3.12212e-07	0.167	0.03251	0.1656	0.98	C16	Chr11_103385251_C_CG	103304509	0.296127	11	103335967
11	103627987	T	C	3.13806e-07	0.1814	0.03533	0.125333	1	C16	Chr11_103627987_T_C	103304509	0.241305	11	103574260
11	103301242	G	A	3.18615e-07	-0.1257	0.0245	0.459467	0.99	C16	Chr11_103301242_G_A	103304509	0.431993	11	103255717
11	103095874	T	C	3.2851e-07	0.181	0.03531	0.125067	0.99	C16	Chr11_103095874_T_C	103304509	0.20152	11	103053366
11	102775889	G	A	3.40457e-07	0.1496	0.02923	0.214933	1	C16	Chr11_102775889_G_A	103304509	0.217891	11	102737258
11	102906266	T	G	3.40461e-07	0.1814	0.03545	0.125067	1	C16	Chr11_102906266_T_G	103304509	0.22764	11	102867632
11	102907779	G	A	3.40461e-07	0.1814	0.03545	0.125067	1	C16	Chr11_102907779_G_A	103304509	0.22764	11	102869145
11	102911717	C	A	3.40461e-07	0.1814	0.03545	0.125067	1	C16	Chr11_102911717_C_A	103304509	0.22764	11	102873083
11	102911827	C	A	3.40461e-07	0.1814	0.03545	0.125067	1	C16	Chr11_102911827_C_A	103304509	0.22764	11	102873193
11	102911828	A	G	3.40461e-07	0.1814	0.03545	0.125067	1	C16	Chr11_102911828_A_G	103304509	0.22764	11	102873194
11	102914219	T	A	3.40461e-07	0.1814	0.03545	0.125067	1	C16	Chr11_102914219_T_A	103304509	0.22764	11	102875585
11	102774254	T	A	3.422e-07	0.1496	0.02923	0.214933	1	C16	Chr11_102774254_T_A	103304509	0.217891	11	102735623
11	102789470	CA	C	3.422e-07	0.1496	0.02923	0.214933	1	C16	Chr11_102789470_CA_C	103304509	0.217891	11	102750838
11	103095793	T	C	3.43953e-07	0.1807	0.03531	0.125067	0.99	C16	Chr11_103095793_T_C	103304509	0.20152	11	103053285
11	102935034	G	A	3.43955e-07	0.1815	0.03547	0.125067	0.99	C16	Chr11_102935034_G_A	103304509	0.22764	11	102896398
11	104814946	A	G	3.54653e-07	0.1827	0.03575	0.119733	1	C16	Chr11_104814946_A_G	103304509	0.128308	11	104759133
11	103298699	A	T	3.5468e-07	-0.1245	0.02436	0.4576	0.99	C16	Chr11_103298699_A_T	103304509	0.429599	11	103253174
11	104838290	T	C	3.63819e-07	0.1857	0.03637	0.12	1	C16	Chr11_104838290_T_C	103304509	0.128196	11	104782694
11	102893080	G	A	3.63823e-07	0.1811	0.03546	0.125067	1	C16	Chr11_102893080_G_A	103304509	0.22764	11	102854446
11	102894616	C	T	3.63823e-07	0.1811	0.03546	0.125067	1	C16	Chr11_102894616_C_T	103304509	0.22764	11	102855982
11	100306035	G	A	3.84877e-07	0.143	0.02808	0.238667	1	C16	Chr11_100306035_G_A	103304509	0.102951	11	100284054
11	103359847	C	T	3.84879e-07	-0.1237	0.02428	0.447467	1	C16	Chr11_103359847_C_T	103304509	0.355276	11	103311227
11	104645283	CAAAAAAA	C	3.86841e-07	0.2071	0.04065	0.0949333	0.89	C16	Chr11_104645283_CAAAAAAA_C	103304509	0.125475	11	104590335
11	103298707	GA	G	3.88807e-07	-0.1227	0.02409	0.471733	0.98	C16	Chr11_103298707_GA_G	103304509	0.456433	11	103253182
11	104838706	C	T	3.90781e-07	0.1856	0.03645	0.119467	0.95	C16	Chr11_104838706_C_T	103304509	0.128196	11	104783110
11	104830350	C	T	3.92782e-07	0.1852	0.03637	0.12	1	C16	Chr11_104830350_C_T	103304509	0.128866	11	104774556
11	103408502	C	T	3.92794e-07	0.1507	0.02961	0.214667	0.99	C16	Chr11_103408502_C_T	103304509	0.269871	11	103356977
11	103321174	A	T	4.02941e-07	0.1873	0.03683	0.1152	1	C16	Chr11_103321174_A_T	103304509	0.244002	11	103275431
11	103323257	A	G	4.02941e-07	0.1873	0.03683	0.1152	1	C16	Chr11_103323257_A_G	103304509	0.244002	11	103277514
11	103323315	A	G	4.02941e-07	0.1873	0.03683	0.1152	1	C16	Chr11_103323315_A_G	103304509	0.244002	11	103277572
11	103324023	A	G	4.02941e-07	0.1873	0.03683	0.1152	1	C16	Chr11_103324023_A_G	103304509	0.244002	11	103278281
11	103324107	C	T	4.02941e-07	0.1873	0.03683	0.1152	1	C16	Chr11_103324107_C_T	103304509	0.244002	11	103278365
11	103324345	G	A	4.02941e-07	0.1873	0.03683	0.1152	1	C16	Chr11_103324345_G_A	103304509	0.244002	11	103278603
11	103324635	C	T	4.02941e-07	0.1873	0.03683	0.1152	1	C16	Chr11_103324635_C_T	103304509	0.244002	11	103278893
11	103325029	C	T	4.02941e-07	0.1873	0.03683	0.1152	1	C16	Chr11_103325029_C_T	103304509	0.244002	11	103279287
11	103325063	C	T	4.02941e-07	0.1873	0.03683	0.1152	1	C16	Chr11_103325063_C_T	103304509	0.244002	11	103279321
11	103326379	C	T	4.02941e-07	0.1873	0.03683	0.1152	1	C16	Chr11_103326379_C_T	103304509	0.244002	11	103280637
11	103330946	A	G	4.02941e-07	0.1873	0.03683	0.1152	1	C16	Chr11_103330946_A_G	103304509	0.244002	11	103285204
11	103332012	G	C	4.02941e-07	0.1873	0.03683	0.1152	1	C16	Chr11_103332012_G_C	103304509	0.244002	11	103286270
11	103332035	C	T	4.02941e-07	0.1873	0.03683	0.1152	1	C16	Chr11_103332035_C_T	103304509	0.244002	11	103286293
11	103333606	C	T	4.02941e-07	0.1873	0.03683	0.1152	1	C16	Chr11_103333606_C_T	103304509	0.244002	11	103287864
11	103343289	C	T	4.02941e-07	0.1873	0.03683	0.1152	1	C16	Chr11_103343289_C_T	103304509	0.244002	11	103296959
11	103343746	G	T	4.02941e-07	0.1873	0.03683	0.1152	1	C16	Chr11_103343746_G_T	103304509	0.244002	11	103297416
11	103344248	A	G	4.02941e-07	0.1873	0.03683	0.1152	1	C16	Chr11_103344248_A_G	103304509	0.244002	11	103297918
11	103345023	C	T	4.02941e-07	0.1873	0.03683	0.1152	1	C16	Chr11_103345023_C_T	103304509	0.244002	11	103298693
11	103346893	G	C	4.02941e-07	0.1873	0.03683	0.1152	1	C16	Chr11_103346893_G_C	103304509	0.244002	11	103300563
11	103347267	G	A	4.02941e-07	0.1873	0.03683	0.1152	1	C16	Chr11_103347267_G_A	103304509	0.244002	11	103300937
11	103347705	G	A	4.02941e-07	0.1873	0.03683	0.1152	1	C16	Chr11_103347705_G_A	103304509	0.244002	11	103301375
11	103096599	C	T	4.02943e-07	0.1797	0.03534	0.1248	1	C16	Chr11_103096599_C_T	103304509	0.200899	11	103054091
11	103096726	A	G	4.02943e-07	0.1797	0.03534	0.125067	0.99	C16	Chr11_103096726_A_G	103304509	0.200899	11	103054218
11	103343614	T	C	4.07079e-07	0.1873	0.03683	0.1152	0.99	C16	Chr11_103343614_T_C	103304509	0.244002	11	103297284
11	103085888	A	C	4.07081e-07	0.1795	0.03531	0.125067	1	C16	Chr11_103085888_A_C	103304509	0.200899	11	103043381
11	103302608	C	T	4.07081e-07	0.1879	0.03695	0.1128	0.96	C16	Chr11_103302608_C_T	103304509	0.23766	11	103257083
11	103376216	T	A	4.07144e-07	0.1649	0.03244	0.166133	1	C16	Chr11_103376216_T_A	103304509	0.298865	11	103326940
11	103085064	C	T	4.09165e-07	0.1795	0.03531	0.1248	1	C16	Chr11_103085064_C_T	103304509	0.200899	11	103042557
11	103087826	C	T	4.09165e-07	0.1795	0.03531	0.125067	1	C16	Chr11_103087826_C_T	103304509	0.200899	11	103045319
11	103089158	G	C	4.09165e-07	0.1795	0.03531	0.125067	1	C16	Chr11_103089158_G_C	103304509	0.200899	11	103046650
11	103089456	G	A	4.09165e-07	0.1795	0.03531	0.125067	1	C16	Chr11_103089456_G_A	103304509	0.200899	11	103046948
11	103090360	C	G	4.09165e-07	0.1795	0.03531	0.125067	1	C16	Chr11_103090360_C_G	103304509	0.200899	11	103047852
11	103091606	C	A	4.09165e-07	0.1795	0.03531	0.125067	1	C16	Chr11_103091606_C_A	103304509	0.200899	11	103049098
11	103094634	G	A	4.09165e-07	0.1795	0.03531	0.125067	1	C16	Chr11_103094634_G_A	103304509	0.200899	11	103052126
11	103085961	A	G	4.15515e-07	0.1843	0.03627	0.121067	1	C16	Chr11_103085961_A_G	103304509	0.193139	11	103043454
11	103085974	G	T	4.15515e-07	0.1843	0.03627	0.121067	1	C16	Chr11_103085974_G_T	103304509	0.193139	11	103043467
11	103358046	G	A	4.19809e-07	-0.1233	0.02427	0.4456	1	C16	Chr11_103358046_G_A	103304509	0.351933	11	103309426
11	103421533	G	T	4.30608e-07	0.1872	0.03689	0.114933	1	C16	Chr11_103421533_G_T	103304509	0.241648	11	103370007
11	102879632	G	T	4.395e-07	0.18	0.03551	0.125067	1	C16	Chr11_102879632_G_T	103304509	0.22764	11	102841000
11	103093811	G	A	4.395e-07	0.179	0.03531	0.125067	0.99	C16	Chr11_103093811_G_A	103304509	0.20152	11	103051303
11	103320129	C	T	4.41749e-07	0.1867	0.03684	0.1152	0.99	C16	Chr11_103320129_C_T	103304509	0.244002	11	103274386
11	102540641	C	T	4.48642e-07	0.1883	0.03718	0.145333	0.98	C16	Chr11_102540641_C_T	103304509	0.233747	11	102504329
11	102628935	T	C	4.53293e-07	0.177	0.03495	0.154933	1	C16	Chr11_102628935_T_C	103304509	0.171712	11	102590846
11	103312639	C	T	4.57893e-07	-0.1219	0.02408	0.460267	0.99	C16	Chr11_103312639_C_T	103304509	0.43188	11	103266896
11	103089848	A	G	4.79387e-07	0.1784	0.0353	0.125333	0.98	C16	Chr11_103089848_A_G	103304509	0.200899	11	103047340
11	104824968	A	G	4.81916e-07	0.1668	0.03303	0.158667	1	C16	Chr11_104824968_A_G	103304509	0.0657737	11	104769155
11	103469197	A	G	4.96849e-07	0.1855	0.03676	0.115733	0.98	C16	Chr11_103469197_A_G	103304509	0.241205	11	103417247
11	103266064	C	T	5.01972e-07	0.1894	0.03755	0.113067	1	C16	Chr11_103266064_C_T	103304509	0.235502	11	103220777
11	103293329	C	A	5.12323e-07	0.187	0.03711	0.1152	1	C16	Chr11_103293329_C_A	103304509	0.242283	11	103247804
11	103294761	C	T	5.12323e-07	0.187	0.03711	0.1152	1	C16	Chr11_103294761_C_T	103304509	0.242283	11	103249236
11	103295761	C	T	5.12323e-07	0.187	0.03711	0.1152	1	C16	Chr11_103295761_C_T	103304509	0.242283	11	103250236
11	103296761	G	C	5.12323e-07	0.187	0.03711	0.1152	1	C16	Chr11_103296761_G_C	103304509	0.242283	11	103251236
11	102824124	G	A	5.17618e-07	0.1582	0.03139	0.166667	1	C16	Chr11_102824124_G_A	103304509	0.135127	11	102785491
11	103044204	T	C	5.20249e-07	0.1866	0.03704	0.113333	1	C16	Chr11_103044204_T_C	103304509	0.217739	11	103004207
11	103048561	G	A	5.20249e-07	0.1866	0.03704	0.113333	1	C16	Chr11_103048561_G_A	103304509	0.217739	11	103008564
11	103049249	G	A	5.20249e-07	0.1866	0.03704	0.113333	1	C16	Chr11_103049249_G_A	103304509	0.217739	11	103009252
11	103326320	A	G	5.2829e-07	0.1206	0.02395	0.4376	1	C16	Chr11_103326320_A_G	103304509	0.408766	11	103280578
11	103301057	C	G	5.39197e-07	0.1874	0.03726	0.112533	0.98	C16	Chr11_103301057_C_G	103304509	0.236578	11	103255532
11	102972214	G	A	5.41969e-07	0.1863	0.03704	0.113333	1	C16	Chr11_102972214_G_A	103304509	0.217739	11	102932023
11	103102273	C	T	5.41994e-07	0.1806	0.03591	0.1216	0.99	C16	Chr11_103102273_C_T	103304509	0.192612	11	103059765
11	105701036	G	A	5.47543e-07	0.2109	0.04195	0.0877333	1	C16	Chr11_105701036_G_A	103304509	0.113074	11	106415810
11	105721159	C	T	5.5035e-07	0.2109	0.04196	0.088	0.99	C16	Chr11_105721159_C_T	103304509	0.111551	11	106395686
11	105713200	C	T	5.56007e-07	0.2108	0.04196	0.0877333	1	C16	Chr11_105713200_C_T	103304509	0.11231	11	106403645
11	105716484	G	A	5.56007e-07	0.2108	0.04196	0.0877333	1	C16	Chr11_105716484_G_A	103304509	0.11231	11	106400361
11	105716544	C	T	5.56007e-07	0.2108	0.04196	0.0877333	1	C16	Chr11_105716544_C_T	103304509	0.11231	11	106400301
11	105716717	G	A	5.56007e-07	0.2108	0.04196	0.0877333	1	C16	Chr11_105716717_G_A	103304509	0.11231	11	106400128
11	105717126	G	A	5.56007e-07	0.2108	0.04196	0.0877333	1	C16	Chr11_105717126_G_A	103304509	0.11231	11	106399719
11	105717249	G	A	5.56007e-07	0.2108	0.04196	0.0877333	1	C16	Chr11_105717249_G_A	103304509	0.11231	11	106399596
11	105717464	C	T	5.56007e-07	0.2108	0.04196	0.0877333	1	C16	Chr11_105717464_C_T	103304509	0.11231	11	106399381
11	105717550	A	G	5.56007e-07	0.2108	0.04196	0.0877333	1	C16	Chr11_105717550_A_G	103304509	0.11231	11	106399295
11	105717980	T	C	5.56007e-07	0.2108	0.04196	0.0877333	1	C16	Chr11_105717980_T_C	103304509	0.11231	11	106398865
11	105718014	G	C	5.56007e-07	0.2108	0.04196	0.0877333	1	C16	Chr11_105718014_G_C	103304509	0.11231	11	106398831
11	105718290	T	C	5.56007e-07	0.2108	0.04196	0.0877333	1	C16	Chr11_105718290_T_C	103304509	0.11231	11	106398555
11	105718600	T	C	5.56007e-07	0.2108	0.04196	0.0877333	1	C16	Chr11_105718600_T_C	103304509	0.11231	11	106398245
11	105718602	A	G	5.56007e-07	0.2108	0.04196	0.0877333	1	C16	Chr11_105718602_A_G	103304509	0.11231	11	106398243
11	105718619	TG	T	5.56007e-07	0.2108	0.04196	0.0877333	1	C16	Chr11_105718619_TG_T	103304509	0.11231	11	106398226
11	105718876	A	G	5.56007e-07	0.2108	0.04196	0.0877333	1	C16	Chr11_105718876_A_G	103304509	0.11231	11	106397969
11	105719155	T	C	5.56007e-07	0.2108	0.04196	0.0877333	1	C16	Chr11_105719155_T_C	103304509	0.11231	11	106397690
11	105719447	G	A	5.56007e-07	0.2108	0.04196	0.0877333	1	C16	Chr11_105719447_G_A	103304509	0.11231	11	106397398
11	105719604	A	G	5.56007e-07	0.2108	0.04196	0.0877333	1	C16	Chr11_105719604_A_G	103304509	0.11231	11	106397241
11	105719635	C	G	5.56007e-07	0.2108	0.04196	0.0877333	1	C16	Chr11_105719635_C_G	103304509	0.11231	11	106397210
11	105719637	G	A	5.56007e-07	0.2108	0.04196	0.0877333	1	C16	Chr11_105719637_G_A	103304509	0.11231	11	106397208
11	105719699	T	C	5.56007e-07	0.2108	0.04196	0.0877333	1	C16	Chr11_105719699_T_C	103304509	0.11231	11	106397146
11	105719773	T	C	5.56007e-07	0.2108	0.04196	0.0877333	1	C16	Chr11_105719773_T_C	103304509	0.11231	11	106397072
11	105719902	T	C	5.56007e-07	0.2108	0.04196	0.0877333	1	C16	Chr11_105719902_T_C	103304509	0.11231	11	106396943
11	105720109	A	G	5.56007e-07	0.2108	0.04196	0.0877333	1	C16	Chr11_105720109_A_G	103304509	0.111551	11	106396736
11	105720263	T	C	5.56007e-07	0.2108	0.04196	0.0877333	1	C16	Chr11_105720263_T_C	103304509	0.11231	11	106396582
11	105720516	A	G	5.56007e-07	0.2108	0.04196	0.0877333	1	C16	Chr11_105720516_A_G	103304509	0.11231	11	106396329
11	105720517	G	A	5.56007e-07	0.2108	0.04196	0.0877333	1	C16	Chr11_105720517_G_A	103304509	0.11231	11	106396328
11	105720525	TC	T	5.56007e-07	0.2108	0.04196	0.0877333	1	C16	Chr11_105720525_TC_T	103304509	0.11231	11	106396320
11	105720612	A	G	5.56007e-07	0.2108	0.04196	0.0877333	0.99	C16	Chr11_105720612_A_G	103304509	0.11231	11	106396233
11	105722639	G	A	5.56007e-07	0.2108	0.04196	0.0874667	1	C16	Chr11_105722639_G_A	103304509	0.11231	11	106394206
11	102760812	C	T	5.58843e-07	0.174	0.03464	0.1304	1	C16	Chr11_102760812_C_T	103304509	0.233977	11	102722577
11	102762098	C	T	5.58843e-07	0.174	0.03464	0.1304	1	C16	Chr11_102762098_C_T	103304509	0.233977	11	102723863
11	102773107	C	T	5.58843e-07	0.174	0.03464	0.1304	1	C16	Chr11_102773107_C_T	103304509	0.233977	11	102734475
11	102806693	C	T	5.58843e-07	0.174	0.03464	0.1304	1	C16	Chr11_102806693_C_T	103304509	0.233977	11	102768060
11	102808653	T	C	5.58843e-07	0.174	0.03464	0.1304	1	C16	Chr11_102808653_T_C	103304509	0.233977	11	102770020
11	105689414	C	T	5.58857e-07	0.2107	0.04196	0.0877333	1	C16	Chr11_105689414_C_T	103304509	0.113074	11	106427431
11	105725249	A	G	5.58857e-07	0.2108	0.04196	0.0874667	1	C16	Chr11_105725249_A_G	103304509	0.111551	11	106391596
11	105717415	CG	C	5.70409e-07	0.2103	0.04189	0.0877333	1	C16	Chr11_105717415_CG_C	103304509	0.11231	11	106399430
11	105526039	C	G	5.76265e-07	0.2105	0.04196	0.0869333	0.97	C16	Chr11_105526039_C_G	103304509	0.112731	11	106590803
11	102659644	G	A	5.82317e-07	0.1754	0.03497	0.154133	1	C16	Chr11_102659644_G_A	103304509	0.170528	11	102621572
11	102596656	T	G	5.91194e-07	-0.1695	0.03381	0.324267	1	C16	Chr11_102596656_T_G	103304509	0.146117	11	102560344
11	102649892	C	T	5.97498e-07	0.175	0.03492	0.1544	0.99	C16	Chr11_102649892_C_T	103304509	0.17112	11	102611803
11	102619970	A	G	6.15919e-07	0.1636	0.03269	0.185867	1	C16	Chr11_102619970_A_G	103304509	0.193226	11	102581876
11	104749807	T	C	6.19074e-07	-0.1229	0.02457	0.017067	1	C16	Chr11_104749807_T_C	103304509	0.11539	11	104693546
11	103309868	G	A	6.254e-07	0.1867	0.03733	0.114667	0.98	C16	Chr11_103309868_G_A	103304509	0.242731	11	103264342
11	103309952	C	A	6.28607e-07	0.1866	0.03733	0.114667	0.97	C16	Chr11_103309952_C_A	103304509	0.242731	11	103264426
11	104749794	A	T	6.35114e-07	-0.1228	0.02458	0.017067	1	C16	Chr11_104749794_A_T	103304509	0.115615	11	104693533
11	100314285	C	T	6.35149e-07	0.157	0.03142	0.171467	1	C16	Chr11_100314285_C_T	103304509	0.116322	11	100292303
11	100319243	G	A	6.35149e-07	0.157	0.03142	0.171467	1	C16	Chr11_100319243_G_A	103304509	0.116322	11	100297260
11	105746896	C	T	6.38346e-07	0.2099	0.04201	0.0874667	1	C16	Chr11_105746896_C_T	103304509	0.113074	11	106369949
11	104645595	C	T	6.5155e-07	0.2057	0.0412	0.0952	0.99	C16	Chr11_104645595_C_T	103304509	0.125117	11	104590646
11	103109738	C	T	6.68445e-07	0.1791	0.0359	0.1216	1	C16	Chr11_103109738_C_T	103304509	0.19437	11	103067230
11	103114604	C	T	6.68445e-07	0.1791	0.0359	0.1216	1	C16	Chr11_103114604_C_T	103304509	0.19437	11	103072096
11	103114777	C	T	6.68445e-07	0.1791	0.0359	0.1216	1	C16	Chr11_103114777_C_T	103304509	0.19437	11	103072269
11	103120886	T	C	6.68445e-07	0.1791	0.0359	0.1216	1	C16	Chr11_103120886_T_C	103304509	0.19437	11	103078378
11	102620833	G	A	6.68458e-07	0.1634	0.03276	0.185333	1	C16	Chr11_102620833_G_A	103304509	0.193266	11	102582739
11	103079141	C	T	6.75321e-07	0.179	0.0359	0.1216	1	C16	Chr11_103079141_C_T	103304509	0.19437	11	103035438
11	103079287	AG	A	6.75321e-07	0.179	0.0359	0.1216	1	C16	Chr11_103079287_AG_A	103304509	0.19437	11	103035292
11	103080273	G	T	6.75321e-07	0.179	0.0359	0.1216	1	C16	Chr11_103080273_G_T	103304509	0.19437	11	103037766
11	103081419	G	A	6.75321e-07	0.179	0.0359	0.1216	1	C16	Chr11_103081419_G_A	103304509	0.19437	11	103038912
11	103082388	G	A	6.75321e-07	0.179	0.0359	0.1216	1	C16	Chr11_103082388_G_A	103304509	0.19437	11	103039881
11	104831737	G	A	6.85795e-07	-0.1325	0.0266	0.150667	1	C16	Chr11_104831737_G_A	103304509	0.142906	11	104773169
11	102939582	G	T	6.873e-07	0.1282	0.02572	0.284267	0.99	C16	Chr11_102939582_G_T	103304509	0.146551	11	102900946
11	104646958	G	A	6.8928e-07	0.2054	0.04123	0.0952	0.97	C16	Chr11_104646958_G_A	103304509	0.125117	11	104592009
11	104644685	A	G	6.96371e-07	0.2052	0.04121	0.0952	1	C16	Chr11_104644685_A_G	103304509	0.125117	11	104589737
11	103074906	C	T	6.96381e-07	0.1788	0.03592	0.1216	1	C16	Chr11_103074906_C_T	103304509	0.19437	11	103032828
11	103076588	C	A	6.96381e-07	0.1787	0.03589	0.121333	1	C16	Chr11_103076588_C_A	103304509	0.19437	11	103034510
11	105766476	T	G	6.99933e-07	0.2092	0.04202	0.0869333	1	C16	Chr11_105766476_T_G	103304509	0.110095	11	106349668
11	105534183	C	T	7.03521e-07	0.2092	0.04202	0.0869333	0.97	C16	Chr11_105534183_C_T	103304509	0.112731	11	106582659
11	105645658	G	A	7.21761e-07	0.2089	0.04201	0.0869333	0.99	C16	Chr11_105645658_G_A	103304509	0.112731	11	106470838
11	104710695	A	G	7.32926e-07	0.1801	0.03624	0.122933	1	C16	Chr11_104710695_A_G	103304509	0.129332	11	104655723
11	102936492	A	G	7.44268e-07	0.1717	0.03457	0.1344	0.97	C16	Chr11_102936492_A_G	103304509	0.19748	11	102897856
11	105583454	A	T	7.48092e-07	0.2086	0.04201	0.0869333	1	C16	Chr11_105583454_A_T	103304509	0.112731	11	106533042
11	105533979	A	G	7.51931e-07	0.2086	0.04202	0.0869333	1	C16	Chr11_105533979_A_G	103304509	0.112731	11	106582863
11	105606527	C	T	7.51931e-07	0.2086	0.04201	0.0869333	1	C16	Chr11_105606527_C_T	103304509	0.112731	11	106509969
11	105611126	C	T	7.51931e-07	0.2086	0.04201	0.0869333	1	C16	Chr11_105611126_C_T	103304509	0.112731	11	106505370
11	105637245	T	C	7.51931e-07	0.2086	0.04201	0.0869333	1	C16	Chr11_105637245_T_C	103304509	0.112731	11	106479251
11	105642021	C	T	7.51931e-07	0.2086	0.04201	0.0869333	1	C16	Chr11_105642021_C_T	103304509	0.112731	11	106474475
11	105686565	G	A	7.51931e-07	0.2086	0.04202	0.0869333	1	C16	Chr11_105686565_G_A	103304509	0.112731	11	106430280
11	105686615	G	A	7.51931e-07	0.2086	0.04202	0.0869333	1	C16	Chr11_105686615_G_A	103304509	0.112731	11	106430230
11	105663819	T	A	7.67488e-07	0.2083	0.04199	0.0872	1	C16	Chr11_105663819_T_A	103304509	0.111964	11	106452668
11	104717229	C	T	7.75387e-07	0.1796	0.03622	0.122933	1	C16	Chr11_104717229_C_T	103304509	0.129332	11	104662257
11	104749698	T	G	7.75421e-07	-0.122	0.02459	0.017333	1	C16	Chr11_104749698_T_G	103304509	0.11539	11	104693437
11	104750533	C	T	7.75421e-07	-0.122	0.02459	0.017333	1	C16	Chr11_104750533_C_T	103304509	0.11539	11	104694272
11	104735568	C	G	7.8336e-07	0.1797	0.03626	0.121867	1	C16	Chr11_104735568_C_G	103304509	0.130873	11	104679307
11	104735624	G	A	7.8336e-07	0.1797	0.03626	0.121867	1	C16	Chr11_104735624_G_A	103304509	0.130873	11	104679363
11	102908016	T	C	7.87385e-07	0.1716	0.03462	0.134133	1	C16	Chr11_102908016_T_C	103304509	0.196862	11	102869382
11	102909030	G	A	7.87385e-07	0.1716	0.03462	0.134133	1	C16	Chr11_102909030_G_A	103304509	0.196862	11	102870396
11	102914116	C	T	7.87385e-07	0.1716	0.03462	0.134133	1	C16	Chr11_102914116_C_T	103304509	0.196862	11	102875482
11	102914118	C	T	7.87385e-07	0.1716	0.03462	0.134133	1	C16	Chr11_102914118_C_T	103304509	0.196862	11	102875484
11	102914123	C	T	7.87385e-07	0.1716	0.03462	0.134133	1	C16	Chr11_102914123_C_T	103304509	0.196862	11	102875489
11	102917038	G	T	7.87385e-07	0.1716	0.03462	0.134133	1	C16	Chr11_102917038_G_T	103304509	0.196862	11	102878404
11	102920228	T	TA	7.87385e-07	0.1716	0.03462	0.134133	1	C16	Chr11_102920228_T_TA	103304509	0.196862	11	102881594
11	102928073	G	T	7.87385e-07	0.1716	0.03462	0.134133	1	C16	Chr11_102928073_G_T	103304509	0.196862	11	102889437
11	102928623	G	A	7.87385e-07	0.1716	0.03462	0.134133	1	C16	Chr11_102928623_G_A	103304509	0.196862	11	102889987
11	102929553	C	T	7.87385e-07	0.1716	0.03462	0.134133	1	C16	Chr11_102929553_C_T	103304509	0.196862	11	102890917
11	104887003	C	G	8.0367e-07	0.199	0.04018	0.0912	0.92	C16	Chr11_104887003_C_G	103304509	0.115391	11	104831264
11	105748009	C	G	8.07807e-07	0.2081	0.04204	0.0872	0.99	C16	Chr11_105748009_C_G	103304509	0.112731	11	106368836
11	105720497	A	G	8.12069e-07	0.2636	0.05326	0.0869333	0.96	C16	Chr11_105720497_A_G	103304509	0.114062	11	106396348
11	105458085	C	G	8.33013e-07	0.2079	0.04204	0.0869333	1	C16	Chr11_105458085_C_G	103304509	0.112731	11	106658756
11	105463627	G	A	8.33013e-07	0.2079	0.04204	0.0869333	1	C16	Chr11_105463627_G_A	103304509	0.112731	11	106653214
11	105466150	C	T	8.33013e-07	0.2079	0.04204	0.0869333	1	C16	Chr11_105466150_C_T	103304509	0.112731	11	106650691
11	105472133	C	T	8.33013e-07	0.2079	0.04204	0.0869333	1	C16	Chr11_105472133_C_T	103304509	0.112731	11	106644708
11	105472440	T	C	8.33013e-07	0.2079	0.04204	0.0869333	1	C16	Chr11_105472440_T_C	103304509	0.112731	11	106644401
11	105483845	G	T	8.33013e-07	0.2079	0.04204	0.0869333	1	C16	Chr11_105483845_G_T	103304509	0.112731	11	106632996
11	105487095	C	T	8.33013e-07	0.2079	0.04204	0.0869333	1	C16	Chr11_105487095_C_T	103304509	0.112731	11	106629746
11	105491739	A	G	8.33013e-07	0.2079	0.04204	0.0869333	1	C16	Chr11_105491739_A_G	103304509	0.112731	11	106625102
11	105492568	C	T	8.33013e-07	0.2079	0.04204	0.0869333	1	C16	Chr11_105492568_C_T	103304509	0.112731	11	106624273
11	105493924	AGGT	A	8.33013e-07	0.2079	0.04204	0.0869333	1	C16	Chr11_105493924_AGGT_A	103304509	0.112731	11	106622917
11	105503679	G	A	8.33013e-07	0.2079	0.04204	0.0869333	1	C16	Chr11_105503679_G_A	103304509	0.112731	11	106613162
11	105527346	T	G	8.33013e-07	0.2079	0.04204	0.0869333	1	C16	Chr11_105527346_T_G	103304509	0.112731	11	106589496
11	103094841	C	T	8.3727e-07	0.179	0.03621	0.1248	0.95	C16	Chr11_103094841_C_T	103304509	0.201437	11	103052333
11	102911618	C	T	8.45902e-07	0.1707	0.03455	0.1344	1	C16	Chr11_102911618_C_T	103304509	0.196862	11	102872984
11	105525859	G	A	8.54615e-07	0.2076	0.04203	0.0869333	0.96	C16	Chr11_105525859_G_A	103304509	0.112731	11	106590983
11	102890691	T	G	8.72305e-07	0.1709	0.03463	0.134133	1	C16	Chr11_102890691_T_G	103304509	0.19748	11	102852056
11	104634732	C	T	8.81346e-07	0.1982	0.04017	0.0992	0.98	C16	Chr11_104634732_C_T	103304509	0.134206	11	104579784
11	102864841	G	A	8.90354e-07	0.1702	0.03452	0.136267	1	C16	Chr11_102864841_G_A	103304509	0.217509	11	102826209
11	102865177	G	A	8.90354e-07	0.1702	0.03452	0.136267	1	C16	Chr11_102865177_G_A	103304509	0.217509	11	102826545
11	104743299	G	A	8.99527e-07	0.1785	0.03621	0.121867	1	C16	Chr11_104743299_G_A	103304509	0.130873	11	104687038
11	104738201	C	T	9.04147e-07	0.1785	0.03621	0.122133	1	C16	Chr11_104738201_C_T	103304509	0.130205	11	104681940
11	104745174	G	A	9.04147e-07	0.1785	0.03621	0.122133	1	C16	Chr11_104745174_G_A	103304509	0.130205	11	104688913
11	104745860	G	C	9.04147e-07	0.1785	0.03621	0.122133	1	C16	Chr11_104745860_G_C	103304509	0.130205	11	104689599
11	104748590	GC	G	9.04147e-07	0.1785	0.03621	0.122133	1	C16	Chr11_104748590_GC_G	103304509	0.130205	11	104692329
11	103251442	C	G	9.04155e-07	0.1369	0.02777	0.318933	1	C16	Chr11_103251442_C_G	103304509	0.417546	11	103206156
11	103056734	T	G	9.18176e-07	0.1773	0.03599	0.1216	0.99	C16	Chr11_103056734_T_G	103304509	0.195255	11	103016737
11	104749868	T	C	9.18202e-07	-0.1212	0.0246	0.0216	1	C16	Chr11_104749868_T_C	103304509	0.107702	11	104693607
11	104749873	T	C	9.18202e-07	-0.1212	0.0246	0.0216	1	C16	Chr11_104749873_T_C	103304509	0.107702	11	104693612
11	104750194	A	G	9.18202e-07	-0.1212	0.0246	0.0216	1	C16	Chr11_104750194_A_G	103304509	0.107702	11	104693933
11	103059682	CG	C	9.27637e-07	0.1771	0.03596	0.121867	0.99	C16	Chr11_103059682_CG_C	103304509	0.19437	11	103019273
11	103060418	G	A	9.27637e-07	0.1771	0.03596	0.1216	1	C16	Chr11_103060418_G_A	103304509	0.19437	11	103020009
11	103067920	T	C	9.27637e-07	0.1771	0.03596	0.1216	1	C16	Chr11_103067920_T_C	103304509	0.19437	11	103026730
11	103589991	A	G	9.51667e-07	-0.1233	0.02506	0.4864	1	C16	Chr11_103589991_A_G	103304509	0.274226	11	103536290
11	105445758	G	A	9.51681e-07	0.2068	0.04205	0.0866667	1	C16	Chr11_105445758_G_A	103304509	0.112176	11	106671083
11	105448626	C	T	9.51681e-07	0.2068	0.04205	0.0866667	1	C16	Chr11_105448626_C_T	103304509	0.112176	11	106668215
11	105450862	A	G	9.51681e-07	0.2068	0.04205	0.0866667	1	C16	Chr11_105450862_A_G	103304509	0.112176	11	106665979
11	105452023	G	A	9.51681e-07	0.2068	0.04205	0.0866667	1	C16	Chr11_105452023_G_A	103304509	0.112176	11	106664818
11	102448668	G	A	9.51929e-07	0.16	0.03252	0.1456	1	C16	Chr11_102448668_G_A	103304509	0.117688	11	102413669
11	102687647	C	T	9.56556e-07	0.1709	0.03475	0.130133	1	C16	Chr11_102687647_C_T	103304509	0.233337	11	102649410
11	104694912	A	G	9.56583e-07	0.1782	0.03623	0.123733	0.98	C16	Chr11_104694912_A_G	103304509	0.128577	11	104639940
11	102882010	G	A	9.96594e-07	0.1712	0.03488	0.1336	1	C16	Chr11_102882010_G_A	103304509	0.199588	11	102843378
11	104750675	C	A	1.04386e-06	-0.1202	0.02454	0.015733	1	C16	Chr11_104750675_C_A	103304509	0.117316	11	104694414
11	103266076	T	C	1.04899e-06	0.1803	0.0368	0.118933	1	C16	Chr11_103266076_T_C	103304509	0.213144	11	103220789
11	103614954	A	G	1.14079e-06	-0.1247	0.02555	0.0688	0.92	C16	Chr11_103614954_A_G	103304509	0.196725	11	103561229
11	105493514	G	A	1.14454e-06	0.2053	0.04205	0.0869333	0.98	C16	Chr11_105493514_G_A	103304509	0.112731	11	106623327
11	106228901	C	T	1.16226e-06	0.2029	0.04158	0.0898667	0.98	C16	Chr11_106228901_C_T	103304509	0.109298	11	106043758
11	105173398	C	T	1.37664e-06	0.1505	0.03107	0.171733	0.99	C16	Chr11_105173398_C_T	103304509	0.13621	11	106943514
11	103618138	A	AGT	1.3839e-06	-0.1221	0.02521	0.094667	0.96	C16	Chr11_103618138_A_AGT	103304509	0.234485	11	103564411
11	105921007	C	T	1.38397e-06	0.2024	0.04179	0.0866667	0.98	C16	Chr11_105921007_C_T	103304509	0.108237	11	106196794
11	103073386	C	T	1.4344e-06	0.1707	0.0353	0.122133	0.99	C16	Chr11_103073386_C_T	103304509	0.19437	11	103031308
11	102949025	C	A	1.4792e-06	0.1791	0.03707	0.1136	1	C16	Chr11_102949025_C_A	103304509	0.218365	11	102910389
11	104230482	T	C	1.51763e-06	0.1345	0.02788	0.256	1	C16	Chr11_104230482_T_C	103304509	0.369344	11	104172181
11	102961664	G	A	1.51765e-06	0.1789	0.03708	0.113867	0.99	C16	Chr11_102961664_G_A	103304509	0.218365	11	102923030
11	103624666	C	T	1.51769e-06	-0.1213	0.02513	0.064267	1	C16	Chr11_103624666_C_T	103304509	0.31907	11	103570939
11	104610083	C	T	1.56512e-06	0.2018	0.04189	0.0890667	1	C16	Chr11_104610083_C_T	103304509	0.118533	11	104555135
11	102489152	C	T	1.58145e-06	0.188	0.03903	0.1072	1	C16	Chr11_102489152_C_T	103304509	0.105076	11	102454154
11	104751948	G	A	1.58941e-06	0.1757	0.03648	0.118933	1	C16	Chr11_104751948_G_A	103304509	0.123	11	104695687
11	104226035	G	T	1.63074e-06	0.134	0.02786	0.255733	0.98	C16	Chr11_104226035_G_T	103304509	0.367041	11	104176628
11	104227545	G	A	1.74338e-06	0.1321	0.02753	0.256	1	C16	Chr11_104227545_G_A	103304509	0.366261	11	104175118
11	104225731	T	G	1.83521e-06	0.134	0.02799	0.255467	1	C16	Chr11_104225731_T_G	103304509	0.367824	11	104176932
11	104227259	A	G	1.83521e-06	0.134	0.02799	0.255467	1	C16	Chr11_104227259_A_G	103304509	0.367824	11	104175404
11	104227100	C	T	1.85416e-06	0.1339	0.02799	0.255467	1	C16	Chr11_104227100_C_T	103304509	0.368584	11	104175563
11	105137151	G	A	1.8583e-06	-0.1306	0.0273	0.253333	0.9	C16	Chr11_105137151_G_A	103304509	0.214343	11	17325
11	102262691	C	T	1.88305e-06	0.1835	0.03837	0.107733	0.99	C16	Chr11_102262691_C_T	103304509	0.0992502	11	102231375
11	102303947	C	A	1.9221e-06	0.1526	0.03195	0.16	0.98	C16	Chr11_102303947_C_A	103304509	0.114427	11	102270162
11	104227605	C	T	1.96199e-06	0.1335	0.02797	0.258667	0.99	C16	Chr11_104227605_C_T	103304509	0.361587	11	104175058
11	105748015	T	C	1.96208e-06	0.1978	0.04144	0.0858667	0.99	C16	Chr11_105748015_T_C	103304509	0.115067	11	106368830
11	105748016	T	C	1.96208e-06	0.1978	0.04144	0.0858667	0.99	C16	Chr11_105748016_T_C	103304509	0.115067	11	106368829
11	105748017	A	T	1.96208e-06	0.1978	0.04144	0.0858667	0.99	C16	Chr11_105748017_A_T	103304509	0.115067	11	106368828
11	105748019	A	C	1.96208e-06	0.1978	0.04144	0.0858667	0.99	C16	Chr11_105748019_A_C	103304509	0.115067	11	106368826
11	103362003	G	A	1.99246e-06	0.1283	0.02691	0.3072	1	C16	Chr11_103362003_G_A	103304509	0.319412	11	103313383
11	104837941	A	G	2.02343e-06	0.1878	0.0394	0.0986667	1	C16	Chr11_104837941_A_G	103304509	0.0889205	11	104782345
11	104840455	G	C	2.02343e-06	0.1878	0.0394	0.0986667	1	C16	Chr11_104840455_G_C	103304509	0.0889205	11	104784859
11	103343329	A	G	2.03389e-06	-0.1168	0.02452	0.098667	1	C16	Chr11_103343329_A_G	103304509	0.317498	11	103296999
11	105721385	A	G	2.0549e-06	0.1979	0.04154	0.0906667	1	C16	Chr11_105721385_A_G	103304509	0.104239	11	106395460
11	105721875	A	G	2.06549e-06	0.1978	0.04154	0.0906667	1	C16	Chr11_105721875_A_G	103304509	0.104239	11	106394970
11	102787511	G	GGA	2.131e-06	0.1486	0.03125	0.189067	0.97	C16	Chr11_102787511_G_GGA	103304509	0.173541	11	102748879
11	104232229	G	A	2.21957e-06	0.132	0.0278	0.254933	1	C16	Chr11_104232229_G_A	103304509	0.369368	11	NA
11	103626232	T	G	2.22083e-06	-0.1259	0.02652	0.296533	0.99	C16	Chr11_103626232_T_G	103304509	0.14824	11	103572505
11	103622982	C	T	2.22798e-06	0.1177	0.0248	0.0464	0.96	C16	Chr11_103622982_C_T	103304509	0.260672	11	103569255
11	102811529	G	A	2.26678e-06	-0.1185	0.02498	0.471733	1	C16	Chr11_102811529_G_A	103304509	0.189292	11	102772896
11	104836508	A	G	2.36096e-06	0.1278	0.02698	0.357333	1	C16	Chr11_104836508_A_G	103304509	0.125932	11	104780912
11	102805986	C	T	2.37309e-06	0.1471	0.03107	0.171733	1	C16	Chr11_102805986_C_T	103304509	0.142246	11	102767353
11	102808578	G	A	2.38532e-06	0.1471	0.03107	0.172	1	C16	Chr11_102808578_G_A	103304509	0.14169	11	102769945
11	102811336	C	T	2.38532e-06	0.1471	0.03107	0.172	0.99	C16	Chr11_102811336_C_T	103304509	0.14169	11	102772703
11	102813594	G	A	2.38532e-06	0.1471	0.03107	0.172267	1	C16	Chr11_102813594_G_A	103304509	0.14169	11	102774961
11	102813600	C	T	2.38532e-06	0.1471	0.03107	0.172267	1	C16	Chr11_102813600_C_T	103304509	0.14169	11	102774967
11	102815909	T	G	2.38532e-06	0.1471	0.03107	0.172	1	C16	Chr11_102815909_T_G	103304509	0.14169	11	102777276
11	102816661	G	C	2.38532e-06	0.1471	0.03107	0.172	1	C16	Chr11_102816661_G_C	103304509	0.14169	11	102778028
11	102821062	T	C	2.38532e-06	0.1471	0.03107	0.172	1	C16	Chr11_102821062_T_C	103304509	0.14169	11	102782429
11	102822514	C	T	2.38532e-06	0.1471	0.03107	0.172	1	C16	Chr11_102822514_C_T	103304509	0.14169	11	102783881
11	104753898	G	A	2.39756e-06	0.1728	0.03653	0.1184	0.99	C16	Chr11_104753898_G_A	103304509	0.124315	11	104697637
11	102822467	G	A	2.39762e-06	0.147	0.03107	0.172	1	C16	Chr11_102822467_G_A	103304509	0.14169	11	102783834
11	102772805	C	A	2.43484e-06	0.1561	0.03301	0.1592	0.96	C16	Chr11_102772805_C_A	103304509	0.156844	11	102734173
11	103623379	G	GC	2.46015e-06	0.1173	0.02483	0.423467	0.99	C16	Chr11_103623379_G_GC	103304509	0.350085	11	103569652
11	102815797	C	T	2.48552e-06	0.1469	0.0311	0.172	0.98	C16	Chr11_102815797_C_T	103304509	0.14169	11	102777164
11	100581927	C	T	2.48606e-06	0.1497	0.03168	0.180267	1	C16	Chr11_100581927_C_T	103304509	0.173245	11	100559745
11	100581950	T	G	2.48606e-06	0.1497	0.03168	0.180267	1	C16	Chr11_100581950_T_G	103304509	0.173245	11	100559768
11	100587360	C	T	2.48606e-06	0.1497	0.03168	0.180267	1	C16	Chr11_100587360_C_T	103304509	0.173245	11	100565178
11	104753932	G	A	2.56337e-06	0.1723	0.03653	0.1184	1	C16	Chr11_104753932_G_A	103304509	0.124315	11	104697671
11	104756709	G	A	2.56337e-06	0.1723	0.03653	0.1184	1	C16	Chr11_104756709_G_A	103304509	0.124315	11	104700448
11	104756867	G	A	2.56337e-06	0.1723	0.03653	0.1184	1	C16	Chr11_104756867_G_A	103304509	0.124315	11	104700606
11	104758237	G	C	2.56337e-06	0.1723	0.03653	0.1184	1	C16	Chr11_104758237_G_C	103304509	0.124315	11	104701976
11	104759149	C	T	2.56337e-06	0.1723	0.03653	0.1184	1	C16	Chr11_104759149_C_T	103304509	0.124315	11	104702888
11	104841302	G	A	2.58998e-06	0.179	0.03796	0.0978667	0.95	C16	Chr11_104841302_G_A	103304509	0.0889205	11	104785706
11	100592333	C	T	2.67171e-06	0.1492	0.03169	0.180267	1	C16	Chr11_100592333_C_T	103304509	0.173245	11	100570097
11	100595038	G	C	2.67171e-06	0.1492	0.03169	0.180533	0.99	C16	Chr11_100595038_G_C	103304509	0.173245	11	100572802
11	100595619	G	C	2.67171e-06	0.1492	0.03169	0.180267	1	C16	Chr11_100595619_G_C	103304509	0.173245	11	100573383
11	100595673	C	T	2.67171e-06	0.1492	0.03169	0.180267	1	C16	Chr11_100595673_C_T	103304509	0.173245	11	100573437
11	100595696	G	A	2.71327e-06	0.1491	0.03169	0.180267	1	C16	Chr11_100595696_G_A	103304509	0.173245	11	100573460
11	104292296	C	A	2.8144e-06	0.1178	0.02507	0.1544	0.89	C16	Chr11_104292296_C_A	103304509	0.161025	11	104236333
11	100574348	T	C	2.88601e-06	0.1494	0.03182	0.179733	1	C16	Chr11_100574348_T_C	103304509	0.174479	11	100552727
11	103612125	T	C	2.9188e-06	0.1164	0.0248	0.489333	1	C16	Chr11_103612125_T_C	103304509	0.238463	11	103559891
11	104074381	C	T	2.93092e-06	0.1883	0.04015	0.0896	0.95	C16	Chr11_104074381_C_T	103304509	0.177995	11	104023592
11	104825179	C	T	2.94546e-06	0.1941	0.0414	0.0885333	1	C16	Chr11_104825179_C_T	103304509	0.114743	11	104769366
11	104828355	C	T	2.94546e-06	0.1941	0.0414	0.0885333	1	C16	Chr11_104828355_C_T	103304509	0.114743	11	104776551
11	104854014	G	T	2.94546e-06	0.1941	0.0414	0.0885333	1	C16	Chr11_104854014_G_T	103304509	0.114743	11	104798419
11	105722269	G	A	2.97594e-06	0.2346	0.05005	0.0658667	0.99	C16	Chr11_105722269_G_A	103304509	0.0771697	11	106394576
11	105722284	C	T	2.97594e-06	0.2346	0.05005	0.0658667	0.99	C16	Chr11_105722284_C_T	103304509	0.0771697	11	106394561
11	104221741	T	C	3.0069e-06	0.1388	0.02963	0.1968	1	C16	Chr11_104221741_T_C	103304509	0.329212	11	104167976
11	104221756	C	T	3.0069e-06	0.1388	0.02963	0.196533	1	C16	Chr11_104221756_C_T	103304509	0.329212	11	104167991
11	104221737	G	C	3.03801e-06	0.1388	0.02964	0.1968	1	C16	Chr11_104221737_G_C	103304509	0.329212	11	104167972
11	103325950	T	A	3.05355e-06	0.1587	0.0339	0.1448	1	C16	Chr11_103325950_T_A	103304509	0.149506	11	103280208
11	106241415	A	C	3.05355e-06	0.197	0.04208	0.0872	1	C16	Chr11_106241415_A_C	103304509	0.105462	11	106031129
11	103324616	C	A	3.06931e-06	0.1587	0.03389	0.1448	1	C16	Chr11_103324616_C_A	103304509	0.149506	11	103278874
11	100595674	A	G	3.07039e-06	0.1469	0.03138	0.1816	1	C16	Chr11_100595674_A_G	103304509	0.170196	11	100573438
11	104251318	T	C	3.10107e-06	0.1302	0.02784	0.2552	1	C16	Chr11_104251318_T_C	103304509	0.368608	11	104195940
11	103347411	A	G	3.10227e-06	0.1622	0.03466	0.130667	1	C16	Chr11_103347411_A_G	103304509	0.211236	11	103301081
11	102810986	G	C	3.11843e-06	-0.1181	0.02524	0.486133	1	C16	Chr11_102810986_G_C	103304509	0.202913	11	102772353
11	104219402	C	T	3.13338e-06	0.1411	0.03017	0.189867	0.98	C16	Chr11_104219402_C_T	103304509	0.356144	11	104165637
11	101194372	C	T	3.14948e-06	0.1681	0.03596	0.1336	1	C16	Chr11_101194372_C_T	103304509	0.162494	11	101172597
11	102790757	T	G	3.21541e-06	-0.117	0.02506	0.486667	1	C16	Chr11_102790757_T_G	103304509	0.185045	11	102752125
11	104230480	G	A	3.31578e-06	0.1373	0.02944	0.2336	1	C16	Chr11_104230480_G_A	103304509	0.311989	11	104172183
11	104230481	G	A	3.31578e-06	0.1373	0.02944	0.2336	1	C16	Chr11_104230481_G_A	103304509	0.311989	11	104172182
11	105356408	T	C	3.31579e-06	0.1634	0.03503	0.148267	1	C16	Chr11_105356408_T_C	103304509	0.164511	11	106760432
11	104230477	A	G	3.3329e-06	0.1373	0.02944	0.2336	1	C16	Chr11_104230477_A_G	103304509	0.311989	11	104172186
11	103340796	G	A	3.4553e-06	-0.1112	0.02389	0.019733	1	C16	Chr11_103340796_G_A	103304509	0.329488	11	103294466
11	103343963	C	A	3.4553e-06	-0.1112	0.02389	0.019733	1	C16	Chr11_103343963_C_A	103304509	0.329488	11	103297633
11	102815566	A	G	3.4568e-06	-0.1163	0.02498	0.471467	1	C16	Chr11_102815566_A_G	103304509	0.18929	11	102776933
11	102816213	C	A	3.4568e-06	-0.1163	0.02498	0.471733	1	C16	Chr11_102816213_C_A	103304509	0.189613	11	102777580
11	102820839	A	C	3.4568e-06	-0.1163	0.02498	0.471467	1	C16	Chr11_102820839_A_C	103304509	0.18929	11	102782206
11	102823070	G	C	3.4568e-06	-0.1163	0.02498	0.472	0.99	C16	Chr11_102823070_G_C	103304509	0.18929	11	102784437
11	103289226	A	G	3.47387e-06	0.1371	0.02945	0.226933	1	C16	Chr11_103289226_A_G	103304509	0.560171	11	103243701
11	103289227	T	C	3.47387e-06	0.1371	0.02945	0.2272	0.99	C16	Chr11_103289227_T_C	103304509	0.560171	11	103243702
11	103347147	A	G	3.52819e-06	0.1644	0.03535	0.126667	0.98	C16	Chr11_103347147_A_G	103304509	0.202762	11	103300817
11	103289237	C	T	3.56449e-06	0.1369	0.02945	0.226933	1	C16	Chr11_103289237_C_T	103304509	0.560171	11	103243712
11	102783556	C	A	3.58269e-06	-0.1152	0.02478	0.471467	1	C16	Chr11_102783556_C_A	103304509	0.171383	11	102744925
11	103346992	G	C	3.58273e-06	0.1599	0.0344	0.135467	0.98	C16	Chr11_103346992_G_C	103304509	0.195828	11	103300662
11	103289268	G	A	3.62003e-06	0.1368	0.02945	0.226933	1	C16	Chr11_103289268_G_A	103304509	0.560171	11	103243743
11	103289186	G	C	3.65751e-06	0.1368	0.02945	0.2272	1	C16	Chr11_103289186_G_C	103304509	0.560171	11	103243661
11	104754226	C	T	3.67639e-06	-0.1116	0.02404	0.4232	1	C16	Chr11_104754226_C_T	103304509	0.0463641	11	104697965
11	103027814	A	G	3.75254e-06	0.1222	0.02634	0.171733	1	C16	Chr11_103027814_A_G	103304509	0.187139	11	102987817
11	103289122	A	G	3.81145e-06	0.1366	0.02946	0.227467	1	C16	Chr11_103289122_A_G	103304509	0.560171	11	103243597
11	103329616	C	T	3.85015e-06	-0.1101	0.02377	0.019467	1	C16	Chr11_103329616_C_T	103304509	0.329488	11	103283874
11	104781434	G	A	3.89003e-06	0.1685	0.03637	0.119467	1	C16	Chr11_104781434_G_A	103304509	0.122897	11	104725180
11	104781997	C	G	3.89003e-06	0.1685	0.03637	0.119467	1	C16	Chr11_104781997_C_G	103304509	0.122897	11	104725743
11	104782876	G	A	3.89003e-06	0.1685	0.03637	0.119467	1	C16	Chr11_104782876_G_A	103304509	0.122897	11	104726622
11	104749589	T	C	3.89018e-06	-0.1135	0.02451	0.018667	1	C16	Chr11_104749589_T_C	103304509	0.116225	11	104693328
11	104776853	G	A	3.95065e-06	0.1683	0.03637	0.1192	1	C16	Chr11_104776853_G_A	103304509	0.123551	11	104720593
11	102320329	A	G	4.14994e-06	0.1191	0.02578	0.28	0.87	C16	Chr11_102320329_A_G	103304509	0.0750114	11	102285988
11	105354693	C	T	4.22447e-06	0.194	0.04204	0.0869333	1	C16	Chr11_105354693_C_T	103304509	0.107489	11	106762147
11	103361480	C	T	4.24629e-06	0.118	0.02558	0.373333	1	C16	Chr11_103361480_C_T	103304509	0.357214	11	103312860
11	104745641	C	T	4.31252e-06	0.1596	0.03461	0.1376	1	C16	Chr11_104745641_C_T	103304509	0.102153	11	104689380
11	104746030	C	T	4.31252e-06	0.1596	0.03461	0.1376	1	C16	Chr11_104746030_C_T	103304509	0.101633	11	104689769
11	104747043	C	A	4.31252e-06	0.1596	0.03461	0.1376	1	C16	Chr11_104747043_C_A	103304509	0.102153	11	104690782
11	103288985	A	G	4.38061e-06	0.1339	0.02906	0.227733	0.98	C16	Chr11_103288985_A_G	103304509	0.558738	11	103243460
11	103615783	C	T	4.4029e-06	-0.1144	0.02484	0.490933	1	C16	Chr11_103615783_C_T	103304509	0.212168	11	103562058
11	103616038	G	A	4.4029e-06	-0.1144	0.02484	0.4912	1	C16	Chr11_103616038_G_A	103304509	0.212168	11	103562313
11	103288964	C	A	4.40326e-06	0.1338	0.02906	0.227733	0.99	C16	Chr11_103288964_C_A	103304509	0.558738	11	103243439
11	103288991	A	G	4.42604e-06	0.1338	0.02906	0.228	0.99	C16	Chr11_103288991_A_G	103304509	0.56101	11	103243466
11	103778889	C	CCA	4.43078e-06	0.1175	0.02553	0.331733	0.94	C16	Chr11_103778889_C_CCA	103304509	0.266483	11	103724671
11	103622905	A	C	4.44853e-06	0.138	0.02999	0.187467	0.99	C16	Chr11_103622905_A_C	103304509	0.296739	11	103569178
11	103616627	G	A	4.49464e-06	-0.1143	0.02484	0.491733	1	C16	Chr11_103616627_G_A	103304509	0.212868	11	103562902
11	103617685	C	G	4.49464e-06	-0.1143	0.02484	0.491733	1	C16	Chr11_103617685_C_G	103304509	0.212868	11	103563958
11	103618351	C	T	4.49464e-06	-0.1143	0.02484	0.491733	1	C16	Chr11_103618351_C_T	103304509	0.212868	11	103564624
11	103618536	C	T	4.49464e-06	-0.1143	0.02484	0.491733	1	C16	Chr11_103618536_C_T	103304509	0.212868	11	103564809
11	103621162	T	C	4.49464e-06	-0.1143	0.02484	0.491733	1	C16	Chr11_103621162_T_C	103304509	0.213892	11	103567435
11	103617290	G	A	4.58834e-06	-0.1142	0.02485	0.491733	1	C16	Chr11_103617290_G_A	103304509	0.212518	11	103563563
11	104749644	C	T	4.80603e-06	-0.1124	0.0245	0.0184	0.99	C16	Chr11_104749644_C_T	103304509	0.115695	11	104693383
11	103288953	A	G	4.83157e-06	0.1331	0.02902	0.228	0.99	C16	Chr11_103288953_A_G	103304509	0.557062	11	103243428
11	103615563	A	G	4.90671e-06	-0.1143	0.02494	0.490667	1	C16	Chr11_103615563_A_G	103304509	0.211122	11	103561838
11	103615635	G	A	4.90671e-06	-0.1143	0.02494	0.490667	1	C16	Chr11_103615635_G_A	103304509	0.211122	11	103561910
11	104752495	A	G	4.95692e-06	0.1694	0.03699	0.1168	1	C16	Chr11_104752495_A_G	103304509	0.121666	11	104696234
11	103510337	G	A	5.00854e-06	0.1667	0.0364	0.113867	0.98	C16	Chr11_103510337_G_A	103304509	0.232937	11	103457167
11	103361382	G	A	5.0603e-06	0.1165	0.02545	0.370667	1	C16	Chr11_103361382_G_A	103304509	0.329258	11	103312762
11	105328005	T	C	5.06031e-06	0.1923	0.04202	0.0872	1	C16	Chr11_105328005_T_C	103304509	0.108039	11	106788939
11	103612358	T	C	5.08796e-06	0.1142	0.02496	0.486933	0.99	C16	Chr11_103612358_T_C	103304509	0.232186	11	103560124
11	103615795	G	T	5.22005e-06	-0.1135	0.02485	0.490667	1	C16	Chr11_103615795_G_T	103304509	0.21147	11	103562070
11	103615797	A	T	5.22005e-06	-0.1135	0.02485	0.490667	1	C16	Chr11_103615797_A_T	103304509	0.21147	11	103562072
11	102903383	T	G	5.22027e-06	-0.1117	0.02445	0.040533	1	C16	Chr11_102903383_T_G	103304509	0.215266	11	102864749
11	104853065	T	TGCC	5.27359e-06	0.1894	0.04147	0.0861333	0.95	C16	Chr11_104853065_T_TGCC	103304509	0.112612	11	104797470
11	104226767	C	T	5.32833e-06	0.1263	0.02767	0.264267	1	C16	Chr11_104226767_C_T	103304509	0.342896	11	104175896
11	103588528	T	C	5.32842e-06	-0.1145	0.02508	0.4352	1	C16	Chr11_103588528_T_C	103304509	0.205408	11	103534827
11	105253823	C	T	5.49592e-06	0.1911	0.04193	0.0869333	1	C16	Chr11_105253823_C_T	103304509	0.108788	11	106862534
11	103052534	A	G	5.52652e-06	0.1138	0.02497	0.4888	1	C16	Chr11_103052534_A_G	103304509	0.214152	11	103012537
11	103077071	A	G	5.61059e-06	0.1225	0.0269	0.188267	1	C16	Chr11_103077071_A_G	103304509	0.171432	11	103037507
11	105249263	T	C	5.61059e-06	0.1909	0.04192	0.0869333	1	C16	Chr11_105249263_T_C	103304509	0.108788	11	106867094
11	105272043	G	A	5.61059e-06	0.1912	0.04199	0.0866667	1	C16	Chr11_105272043_G_A	103304509	0.108237	11	106845443
11	103246923	A	T	5.61552e-06	0.1124	0.02469	0.456	1	C16	Chr11_103246923_A_T	103304509	0.152196	11	103201638
11	105982910	A	T	5.66918e-06	0.2201	0.04836	0.100267	0.96	C16	Chr11_105982910_A_T	103304509	0.126939	11	105079477
11	106150598	G	A	5.68038e-06	0.1178	0.02587	0.453333	0.87	C16	Chr11_106150598_G_A	103304509	0.0253741	11	106119456
11	105277217	C	T	5.69817e-06	0.1913	0.04204	0.0866667	1	C16	Chr11_105277217_C_T	103304509	0.108237	11	106840269
11	105985356	G	A	5.72805e-06	0.22	0.04836	0.100267	0.96	C16	Chr11_105985356_G_A	103304509	0.126939	11	105081923
11	106150551	C	T	5.79346e-06	0.1331	0.02927	0.235733	0.98	C16	Chr11_106150551_C_T	103304509	0.0322354	11	106119503
11	103217173	T	C	5.81956e-06	0.1611	0.03543	0.156267	0.94	C16	Chr11_103217173_T_C	103304509	0.130447	11	103171888
11	103622955	G	A	5.85021e-06	0.1234	0.02715	0.203467	0.98	C16	Chr11_103622955_G_A	103304509	0.154803	11	103569228
11	103621029	T	C	5.8603e-06	-0.1129	0.02483	0.044533	0.95	C16	Chr11_103621029_T_C	103304509	0.166404	11	103567302
11	104628752	T	C	5.90815e-06	0.1863	0.04101	0.0925333	1	C16	Chr11_104628752_T_C	103304509	0.113157	11	104573804
11	103269663	C	G	5.9593e-06	0.1376	0.03029	0.174133	0.92	C16	Chr11_103269663_C_G	103304509	0.221262	11	103224376
11	105309662	G	C	6.00075e-06	0.1581	0.03483	0.1448	1	C16	Chr11_105309662_G_C	103304509	0.140388	11	106807912
11	104228142	C	T	6.12543e-06	0.1246	0.02748	0.264267	1	C16	Chr11_104228142_C_T	103304509	0.342896	11	104174521
11	104229008	T	TA	6.12543e-06	0.1246	0.02748	0.264267	1	C16	Chr11_104229008_T_TA	103304509	0.342896	11	104173655
11	104229167	A	G	6.12543e-06	0.1246	0.02748	0.264267	1	C16	Chr11_104229167_A_G	103304509	0.342896	11	104173496
11	104229691	C	T	6.12543e-06	0.1246	0.02748	0.264267	1	C16	Chr11_104229691_C_T	103304509	0.342896	11	104172972
11	104229938	T	C	6.12543e-06	0.1246	0.02748	0.264267	1	C16	Chr11_104229938_T_C	103304509	0.342896	11	104172725
11	104229964	T	C	6.12543e-06	0.1246	0.02748	0.264267	1	C16	Chr11_104229964_T_C	103304509	0.342896	11	104172699
11	104229974	A	G	6.12543e-06	0.1246	0.02748	0.264267	1	C16	Chr11_104229974_A_G	103304509	0.342896	11	104172689
11	104230016	A	G	6.12543e-06	0.1246	0.02748	0.264267	1	C16	Chr11_104230016_A_G	103304509	0.342896	11	104172647
11	104230026	A	G	6.12543e-06	0.1246	0.02748	0.264267	1	C16	Chr11_104230026_A_G	103304509	0.342896	11	104172637
11	103392816	C	T	6.15741e-06	0.1575	0.03474	0.132533	0.96	C16	Chr11_103392816_C_T	103304509	0.216003	11	103341291
11	103615735	A	G	6.28623e-06	-0.1119	0.02471	0.4928	1	C16	Chr11_103615735_A_G	103304509	0.214273	11	103562010
11	104781644	G	A	6.41692e-06	0.1629	0.03599	0.122667	1	C16	Chr11_104781644_G_A	103304509	0.115314	11	104725390
11	103057410	T	C	6.48353e-06	0.1216	0.02687	0.188267	1	C16	Chr11_103057410_T_C	103304509	0.171432	11	103017413
11	103051891	G	A	6.55256e-06	0.1143	0.02528	0.497333	1	C16	Chr11_103051891_G_A	103304509	0.187195	11	103011894
11	106001672	C	T	6.58523e-06	0.2119	0.04689	0.0981333	0.93	C16	Chr11_106001672_C_T	103304509	0.127737	11	105098667
11	103067729	C	A	6.68767e-06	0.1214	0.02687	0.188267	1	C16	Chr11_103067729_C_A	103304509	0.171432	11	103026539
11	103229039	G	A	6.68865e-06	0.1259	0.02787	0.370667	0.9	C16	Chr11_103229039_G_A	103304509	0.187748	11	103183754
11	103288911	A	G	6.79366e-06	0.1324	0.02933	0.227733	0.99	C16	Chr11_103288911_A_G	103304509	0.559333	11	103243386
11	103277529	T	C	6.81716e-06	0.1481	0.0328	0.166933	0.92	C16	Chr11_103277529_T_C	103304509	0.344687	11	103232242
11	105142498	G	A	6.89829e-06	0.153	0.03393	0.1368	1	C16	Chr11_105142498_G_A	103304509	0.118808	11	106974414
11	103288868	C	T	6.8998e-06	0.1322	0.02932	0.227733	0.99	C16	Chr11_103288868_C_T	103304509	0.56101	11	103243343
11	103361645	A	G	6.93401e-06	0.115	0.0255	0.377067	1	C16	Chr11_103361645_A_G	103304509	0.348669	11	103313025
11	104237883	C	T	7.00827e-06	0.1461	0.03241	0.184	1	C16	Chr11_104237883_C_T	103304509	0.256937	11	104182505
11	104237912	G	A	7.00827e-06	0.1461	0.03241	0.184267	1	C16	Chr11_104237912_G_A	103304509	0.256937	11	104182534
11	104229788	G	A	7.04238e-06	0.1248	0.0277	0.261867	1	C16	Chr11_104229788_G_A	103304509	0.342842	11	104172875
11	104229793	C	T	7.04238e-06	0.1248	0.0277	0.261867	1	C16	Chr11_104229793_C_T	103304509	0.342842	11	104172870
11	104229794	T	C	7.04238e-06	0.1248	0.0277	0.261867	1	C16	Chr11_104229794_T_C	103304509	0.342842	11	104172869
11	104229797	C	T	7.04238e-06	0.1248	0.0277	0.261867	1	C16	Chr11_104229797_C_T	103304509	0.342842	11	104172866
11	105145877	G	T	7.04238e-06	0.1529	0.03394	0.1368	1	C16	Chr11_105145877_G_T	103304509	0.118808	11	106971035
11	105149745	T	G	7.04238e-06	0.1529	0.03394	0.1368	1	C16	Chr11_105149745_T_G	103304509	0.118808	11	106967167
11	105150587	A	C	7.04238e-06	0.1529	0.03394	0.1368	1	C16	Chr11_105150587_A_C	103304509	0.118808	11	106966325
11	105151096	T	C	7.04238e-06	0.1529	0.03394	0.1368	1	C16	Chr11_105151096_T_C	103304509	0.118808	11	106965816
11	101433099	G	A	7.04245e-06	0.1618	0.03592	0.1272	1	C16	Chr11_101433099_G_A	103304509	0.177526	11	101408816
11	103589146	G	A	7.0425e-06	-0.113	0.02507	0.434933	1	C16	Chr11_103589146_G_A	103304509	0.205086	11	103535445
11	104232378	G	A	7.04281e-06	0.1247	0.02769	0.258933	0.99	C16	Chr11_104232378_G_A	103304509	0.286012	11	104177846
11	104227967	A	G	7.07892e-06	0.1223	0.02716	0.265067	1	C16	Chr11_104227967_A_G	103304509	0.340719	11	104174696
11	104229722	T	C	7.07892e-06	0.1223	0.02716	0.265067	1	C16	Chr11_104229722_T_C	103304509	0.340719	11	104172941
11	103579278	A	G	7.07899e-06	-0.113	0.02508	0.434933	1	C16	Chr11_103579278_A_G	103304509	0.205408	11	103525578
11	103587774	T	G	7.11568e-06	-0.1129	0.02507	0.434933	1	C16	Chr11_103587774_T_G	103304509	0.205086	11	103534075
11	103587780	A	T	7.11568e-06	-0.1129	0.02507	0.434933	1	C16	Chr11_103587780_A_T	103304509	0.205086	11	103534081
11	103588188	C	T	7.11568e-06	-0.1129	0.02507	0.434933	1	C16	Chr11_103588188_C_T	103304509	0.205086	11	103534487
11	103588207	C	T	7.11568e-06	-0.1129	0.02507	0.434933	1	C16	Chr11_103588207_C_T	103304509	0.205086	11	103534506
11	103588342	C	T	7.11568e-06	-0.1129	0.02507	0.434933	1	C16	Chr11_103588342_C_T	103304509	0.205086	11	103534641
11	103038071	T	G	7.15243e-06	0.1209	0.02687	0.187733	1	C16	Chr11_103038071_T_G	103304509	0.170705	11	102998074
11	103615148	C	T	7.15313e-06	-0.112	0.02487	0.490933	1	C16	Chr11_103615148_C_T	103304509	0.211819	11	103561423
11	103615708	T	C	7.15313e-06	-0.112	0.02487	0.490933	1	C16	Chr11_103615708_T_C	103304509	0.211819	11	103561983
11	103051775	A	C	7.1895e-06	0.1209	0.02687	0.188	1	C16	Chr11_103051775_A_C	103304509	0.170705	11	103011778
11	104739078	G	A	7.45447e-06	0.173	0.0385	0.101333	0.95	C16	Chr11_104739078_G_A	103304509	0.0907354	11	104682817
11	104841231	T	C	7.53205e-06	-0.1197	0.02665	0.1272	1	C16	Chr11_104841231_T_C	103304509	0.113883	11	104785635
11	101435429	C	G	7.61029e-06	0.1609	0.03585	0.128	1	C16	Chr11_101435429_C_G	103304509	0.175134	11	101411146
11	101437520	G	A	7.61029e-06	0.1609	0.03585	0.128	1	C16	Chr11_101437520_G_A	103304509	0.175134	11	101413237
11	103039135	CT	C	7.97864e-06	0.1102	0.02461	0.0392	0.94	C16	Chr11_103039135_CT_C	103304509	0.163225	11	102999138
11	103578404	A	G	8.01418e-06	-0.1124	0.0251	0.434933	1	C16	Chr11_103578404_A_G	103304509	0.205086	11	103524704
11	103581571	A	G	8.01418e-06	-0.1124	0.0251	0.434933	1	C16	Chr11_103581571_A_G	103304509	0.205086	11	103527872
11	103785036	C	T	8.0142e-06	0.1126	0.02515	0.361067	1	C16	Chr11_103785036_C_T	103304509	0.211519	11	103730818
11	106150363	T	G	8.02033e-06	-0.1626	0.03633	0.114667	0.86	C16	Chr11_106150363_T_G	103304509	0.0227212	11	106119691
11	104226735	C	T	8.0556e-06	0.1209	0.027	0.293867	1	C16	Chr11_104226735_C_T	103304509	0.271399	11	104175928
11	104229786	A	T	8.13939e-06	0.1238	0.02767	0.261867	1	C16	Chr11_104229786_A_T	103304509	0.343575	11	104172877
11	105911564	G	T	8.18181e-06	0.1436	0.03211	0.179467	1	C16	Chr11_105911564_G_T	103304509	0.111882	11	106209253
11	105910531	C	G	8.22424e-06	0.1436	0.03211	0.179467	1	C16	Chr11_105910531_C_G	103304509	0.111882	11	106208220
11	104229498	C	T	8.26664e-06	0.1313	0.02937	0.222133	1	C16	Chr11_104229498_C_T	103304509	0.296275	11	104173165
11	103253268	G	A	8.26716e-06	0.1645	0.0368	0.138133	1	C16	Chr11_103253268_G_A	103304509	0.153193	11	103207981
11	103264741	G	A	8.26716e-06	0.1645	0.0368	0.1384	0.98	C16	Chr11_103264741_G_A	103304509	0.153193	11	103219454
11	103361441	A	T	8.35261e-06	0.1137	0.02545	0.3776	1	C16	Chr11_103361441_A_T	103304509	0.348669	11	103312821
11	100866255	GGCCACAACTATTTGAGCCTGAGCTCTAGAACCCGT	G	8.48349e-06	0.3138	0.07027	0.0314667	0.78	C16	Chr11_100866255_GGCCACAACTATTTGAGCCTGAGCTCTAGAACCCGT_G	103304509	0.0060374	11	100845140
11	104229755	TC	T	8.57153e-06	0.1228	0.02751	0.263467	1	C16	Chr11_104229755_TC_T	103304509	0.345088	11	104172908
11	104229820	A	C	8.61599e-06	0.1228	0.02751	0.263467	1	C16	Chr11_104229820_A_C	103304509	0.345088	11	104172843
11	102826554	A	G	8.66065e-06	0.1484	0.03325	0.153067	1	C16	Chr11_102826554_A_G	103304509	0.135129	11	102787921
11	103580341	A	G	8.66074e-06	-0.1123	0.02517	0.430667	1	C16	Chr11_103580341_A_G	103304509	0.215597	11	103526641
11	103331057	C	G	8.93412e-06	-0.1059	0.02377	0.499467	1	C16	Chr11_103331057_C_G	103304509	0.29601	11	103285315
11	103339980	T	G	8.93412e-06	-0.1059	0.02377	0.499467	0.99	C16	Chr11_103339980_T_G	103304509	0.29601	11	103293650
11	104988820	G	A	8.93443e-06	0.1755	0.03939	0.0986667	0.93	C16	Chr11_104988820_G_A	103304509	0.127532	11	104924873
11	101587821	G	C	9.07774e-06	0.1372	0.03083	0.1912	1	C16	Chr11_101587821_G_C	103304509	0.0706006	11	101560686
11	105560131	A	G	9.21581e-06	0.1806	0.0406	0.0944	1	C16	Chr11_105560131_A_G	103304509	0.110079	11	106556595
11	105563080	T	G	9.21581e-06	0.1806	0.0406	0.0944	1	C16	Chr11_105563080_T_G	103304509	0.110079	11	106553416
11	104753306	G	A	9.31389e-06	-0.1076	0.0242	0.422133	0.99	C16	Chr11_104753306_G_A	103304509	0.0460461	11	104697045
11	103790984	C	T	9.35986e-06	0.1134	0.02553	0.356	1	C16	Chr11_103790984_C_T	103304509	0.222569	11	103736766
11	103290682	A	C	9.50643e-06	0.132	0.02972	0.2272	0.99	C16	Chr11_103290682_A_C	103304509	0.56101	11	103245157
11	104611318	C	T	9.55549e-06	0.177	0.03986	0.092	0.99	C16	Chr11_104611318_C_T	103304509	0.111319	11	104556370
11	103290687	AT	A	9.55576e-06	0.1319	0.02972	0.2272	0.98	C16	Chr11_103290687_AT_A	103304509	0.56101	11	103245162
11	103049857	G	A	9.55909e-06	0.1119	0.02521	0.484533	1	C16	Chr11_103049857_G_A	103304509	0.202339	11	103009860
11	104611164	C	T	9.60508e-06	0.1769	0.03986	0.092	0.99	C16	Chr11_104611164_C_T	103304509	0.111319	11	104556216
11	103788904	G	A	9.60526e-06	0.1133	0.02553	0.355467	1	C16	Chr11_103788904_G_A	103304509	0.223473	11	103734686
11	103788684	G	T	9.65515e-06	0.1133	0.02553	0.355467	1	C16	Chr11_103788684_G_T	103304509	0.223473	11	103734466
11	103576293	A	G	9.7051e-06	-0.1107	0.02495	0.4368	0.89	C16	Chr11_103576293_A_G	103304509	0.204029	11	103522765
11	103594592	C	T	9.80608e-06	0.1112	0.02508	0.046667	1	C16	Chr11_103594592_C_T	103304509	0.226344	11	103540887
11	103048821	A	G	9.91022e-06	0.1123	0.02533	0.498133	1	C16	Chr11_103048821_A_G	103304509	0.186199	11	103008824
11	103048878	A	G	9.91022e-06	0.1123	0.02533	0.497867	1	C16	Chr11_103048878_A_G	103304509	0.186199	11	103008881
11	103049143	C	G	9.91022e-06	0.1123	0.02533	0.497867	1	C16	Chr11_103049143_C_G	103304509	0.186531	11	103009146
11	102947306	C	T	9.95995e-06	0.1523	0.03439	0.142133	1	C16	Chr11_102947306_C_T	103304509	0.1548	11	102908670
11	103300718	T	C	1.35394e-08	-0.1491	0.02614	0.3392	0.99	C18_C9	Chr11_103300718_T_C	103304509	0.966565	11	103255193
11	103294366	G	A	4.01999e-08	-0.1452	0.02633	0.3424	1	C18_C9	Chr11_103294366_G_A	103304509	0.984916	11	103248841
11	103300672	C	G	4.2296e-08	-0.1432	0.02602	0.3424	1	C18_C9	Chr11_103300672_C_G	103304509	0.984927	11	103255147
11	103303700	T	C	8.56392e-08	-0.1392	0.02588	0.342133	0.99	C18_C9	Chr11_103303700_T_C	103304509	0.984927	11	103258175
11	103304509	T	C	1.08756e-07	-0.1393	0.02612	0.3448	1	C18_C9	Chr11_103304509_T_C	103304509	1	11	103258984
11	103304510	G	A	1.08756e-07	-0.1393	0.02612	0.3448	1	C18_C9	Chr11_103304510_G_A	103304509	1	11	103258985
11	103294245	GGT	G	2.19561e-07	-0.1373	0.02639	0.334933	0.98	C18_C9	Chr11_103294245_GGT_G	103304509	0.951826	11	103248720
11	103304944	T	C	3.13772e-07	0.1358	0.02646	0.154667	1	C18_C9	Chr11_103304944_T_C	103304509	0.99767	11	103259419
11	103304593	C	T	3.43961e-07	0.1352	0.02643	0.1544	1	C18_C9	Chr11_103304593_C_T	103304509	1	11	103259068
11	103300719	G	A	4.72148e-07	-0.1334	0.02638	0.339467	0.99	C18_C9	Chr11_103300719_G_A	103304509	0.967705	11	103255194
11	103299275	C	G	5.07115e-07	-0.1355	0.02688	0.3304	0.99	C18_C9	Chr11_103299275_C_G	103304509	0.935007	11	103253750
11	103300725	C	G	6.68498e-07	-0.1317	0.0264	0.339733	1	C18_C9	Chr11_103300725_C_G	103304509	0.967705	11	103255200
11	103301694	A	G	6.78768e-07	-0.1319	0.02646	0.3424	1	C18_C9	Chr11_103301694_A_G	103304509	0.986081	11	103256169
11	103301690	C	T	6.82251e-07	-0.1319	0.02646	0.3424	1	C18_C9	Chr11_103301690_C_T	103304509	0.987236	11	103256165
11	103301736	T	C	6.82251e-07	-0.1319	0.02646	0.3424	1	C18_C9	Chr11_103301736_T_C	103304509	0.987236	11	103256211
11	103301757	T	C	6.82251e-07	-0.1319	0.02646	0.3424	1	C18_C9	Chr11_103301757_T_C	103304509	0.987236	11	103256232
11	103294605	T	A	7.14403e-07	-0.1332	0.02676	0.337867	1	C18_C9	Chr11_103294605_T_A	103304509	0.965426	11	103249080
11	103298745	T	C	7.25483e-07	-0.131	0.02635	0.343467	0.98	C18_C9	Chr11_103298745_T_C	103304509	0.984916	11	103253220
11	103294607	T	G	8.03678e-07	-0.1326	0.02678	0.338133	1	C18_C9	Chr11_103294607_T_G	103304509	0.965426	11	103249082
11	103299916	G	C	8.20293e-07	-0.1302	0.02631	0.341867	1	C18_C9	Chr11_103299916_G_C	103304509	0.984927	11	103254391
11	103299858	G	C	8.24505e-07	-0.1302	0.02632	0.342133	1	C18_C9	Chr11_103299858_G_C	103304509	0.984916	11	103254333
11	103299272	A	G	9.51667e-07	-0.1324	0.02692	0.331467	1	C18_C9	Chr11_103299272_A_G	103304509	0.935007	11	103253747
11	103292628	C	A	9.71406e-07	-0.1312	0.02669	0.350133	1	C18_C9	Chr11_103292628_C_A	103304509	0.95302	11	103247103
11	103292935	T	C	9.88823e-07	-0.1291	0.02628	0.330667	0.98	C18_C9	Chr11_103292935_T_C	103304509	0.932779	11	103247410
11	103300067	T	C	1.01202e-06	-0.1294	0.02637	0.342667	1	C18_C9	Chr11_103300067_T_C	103304509	0.981433	11	103254542
11	103300078	T	G	1.01202e-06	-0.1294	0.02637	0.342667	1	C18_C9	Chr11_103300078_T_G	103304509	0.981433	11	103254553
11	103301229	C	G	1.06525e-06	-0.1301	0.02657	0.342933	1	C18_C9	Chr11_103301229_C_G	103304509	0.984908	11	103255704
11	103300899	A	G	1.07073e-06	-0.1301	0.02657	0.342667	1	C18_C9	Chr11_103300899_A_G	103304509	0.983754	11	103255374
11	103301063	A	C	1.07073e-06	-0.13	0.02656	0.342667	1	C18_C9	Chr11_103301063_A_C	103304509	0.986071	11	103255538
11	103299453	G	A	1.11555e-06	-0.13	0.02659	0.342667	0.99	C18_C9	Chr11_103299453_G_A	103304509	0.984916	11	103253928
11	103301002	G	C	1.12129e-06	-0.1297	0.02655	0.3424	0.99	C18_C9	Chr11_103301002_G_C	103304509	0.984916	11	103255477
11	103300020	C	T	1.13286e-06	-0.1297	0.02657	0.3416	0.95	C18_C9	Chr11_103300020_C_T	103304509	0.976824	11	103254495
11	103301030	C	T	1.16824e-06	-0.1294	0.02653	0.3424	1	C18_C9	Chr11_103301030_C_T	103304509	0.984916	11	103255505
11	103300697	C	A	1.1804e-06	-0.1276	0.02617	0.342667	1	C18_C9	Chr11_103300697_C_A	103304509	0.986071	11	103255172
11	103292448	T	G	1.21094e-06	-0.1294	0.02656	0.3424	0.99	C18_C9	Chr11_103292448_T_G	103304509	0.984916	11	103246923
11	103296192	A	C	1.22972e-06	-0.1294	0.02658	0.342667	1	C18_C9	Chr11_103296192_A_C	103304509	0.983754	11	103250667
11	103296383	T	C	1.22972e-06	-0.1294	0.02658	0.342667	1	C18_C9	Chr11_103296383_T_C	103304509	0.983754	11	103250858
11	103296920	T	C	1.22972e-06	-0.1294	0.02658	0.342667	1	C18_C9	Chr11_103296920_T_C	103304509	0.983754	11	103251395
11	103301561	G	C	1.23604e-06	-0.1293	0.02658	0.342933	1	C18_C9	Chr11_103301561_G_C	103304509	0.984916	11	103256036
11	103291319	G	A	1.23605e-06	-0.1293	0.02658	0.342667	1	C18_C9	Chr11_103291319_G_A	103304509	0.984916	11	103245794
11	103291361	T	TA	1.23605e-06	-0.1293	0.02658	0.342667	1	C18_C9	Chr11_103291361_T_TA	103304509	0.984916	11	103245836
11	103291484	G	GC	1.23605e-06	-0.1293	0.02658	0.342667	1	C18_C9	Chr11_103291484_G_GC	103304509	0.984916	11	103245959
11	103291675	G	A	1.23605e-06	-0.1293	0.02658	0.342667	1	C18_C9	Chr11_103291675_G_A	103304509	0.984916	11	103246150
11	103291679	C	T	1.23605e-06	-0.1293	0.02658	0.342667	1	C18_C9	Chr11_103291679_C_T	103304509	0.984916	11	103246154
11	103291891	T	C	1.23605e-06	-0.1293	0.02658	0.342667	1	C18_C9	Chr11_103291891_T_C	103304509	0.984916	11	103246366
11	103291906	T	A	1.23605e-06	-0.1293	0.02658	0.342667	1	C18_C9	Chr11_103291906_T_A	103304509	0.984916	11	103246381
11	103291944	G	T	1.23605e-06	-0.1293	0.02658	0.342667	1	C18_C9	Chr11_103291944_G_T	103304509	0.984916	11	103246419
11	103292014	G	T	1.23605e-06	-0.1293	0.02658	0.342667	1	C18_C9	Chr11_103292014_G_T	103304509	0.984916	11	103246489
11	103292067	A	C	1.23605e-06	-0.1293	0.02658	0.342667	1	C18_C9	Chr11_103292067_A_C	103304509	0.984916	11	103246542
11	103292127	G	A	1.23605e-06	-0.1293	0.02658	0.342667	1	C18_C9	Chr11_103292127_G_A	103304509	0.984916	11	103246602
11	103292307	A	G	1.23605e-06	-0.1293	0.02658	0.342667	1	C18_C9	Chr11_103292307_A_G	103304509	0.984916	11	103246782
11	103292320	G	A	1.23605e-06	-0.1293	0.02658	0.342667	1	C18_C9	Chr11_103292320_G_A	103304509	0.984916	11	103246795
11	103292402	A	C	1.23605e-06	-0.1293	0.02658	0.342667	1	C18_C9	Chr11_103292402_A_C	103304509	0.984916	11	103246877
11	103292468	T	A	1.23605e-06	-0.1293	0.02658	0.342667	1	C18_C9	Chr11_103292468_T_A	103304509	0.984916	11	103246943
11	103292523	T	C	1.23605e-06	-0.1293	0.02658	0.342667	1	C18_C9	Chr11_103292523_T_C	103304509	0.984916	11	103246998
11	103292572	A	G	1.23605e-06	-0.1293	0.02658	0.342667	1	C18_C9	Chr11_103292572_A_G	103304509	0.984916	11	103247047
11	103292575	T	C	1.23605e-06	-0.1293	0.02658	0.342667	1	C18_C9	Chr11_103292575_T_C	103304509	0.984916	11	103247050
11	103292677	G	C	1.23605e-06	-0.1293	0.02658	0.342667	1	C18_C9	Chr11_103292677_G_C	103304509	0.984916	11	103247152
11	103293198	T	G	1.23605e-06	-0.1293	0.02658	0.342667	1	C18_C9	Chr11_103293198_T_G	103304509	0.984916	11	103247673
11	103293370	G	A	1.23605e-06	-0.1293	0.02658	0.342667	1	C18_C9	Chr11_103293370_G_A	103304509	0.984916	11	103247845
11	103293458	C	T	1.23605e-06	-0.1293	0.02658	0.342667	1	C18_C9	Chr11_103293458_C_T	103304509	0.984916	11	103247933
11	103293584	T	C	1.23605e-06	-0.1293	0.02658	0.342667	1	C18_C9	Chr11_103293584_T_C	103304509	0.984916	11	103248059
11	103293600	C	T	1.23605e-06	-0.1293	0.02658	0.342667	1	C18_C9	Chr11_103293600_C_T	103304509	0.984916	11	103248075
11	103293623	T	A	1.23605e-06	-0.1293	0.02658	0.342667	1	C18_C9	Chr11_103293623_T_A	103304509	0.984916	11	103248098
11	103293911	G	A	1.23605e-06	-0.1293	0.02658	0.342667	1	C18_C9	Chr11_103293911_G_A	103304509	0.984916	11	103248386
11	103293921	C	T	1.23605e-06	-0.1293	0.02658	0.342667	1	C18_C9	Chr11_103293921_C_T	103304509	0.984916	11	103248396
11	103293968	G	A	1.23605e-06	-0.1293	0.02658	0.342667	1	C18_C9	Chr11_103293968_G_A	103304509	0.984916	11	103248443
11	103294139	C	T	1.23605e-06	-0.1293	0.02658	0.342667	1	C18_C9	Chr11_103294139_C_T	103304509	0.984916	11	103248614
11	103294259	T	G	1.23605e-06	-0.1293	0.02658	0.342667	1	C18_C9	Chr11_103294259_T_G	103304509	0.984916	11	103248734
11	103294403	C	G	1.23605e-06	-0.1293	0.02658	0.342667	1	C18_C9	Chr11_103294403_C_G	103304509	0.984916	11	103248878
11	103294429	G	A	1.23605e-06	-0.1293	0.02658	0.342667	1	C18_C9	Chr11_103294429_G_A	103304509	0.984916	11	103248904
11	103294434	T	A	1.23605e-06	-0.1293	0.02658	0.342667	1	C18_C9	Chr11_103294434_T_A	103304509	0.984916	11	103248909
11	103294682	A	C	1.23605e-06	-0.1293	0.02658	0.342667	1	C18_C9	Chr11_103294682_A_C	103304509	0.984916	11	103249157
11	103294772	T	C	1.23605e-06	-0.1293	0.02658	0.342667	1	C18_C9	Chr11_103294772_T_C	103304509	0.984916	11	103249247
11	103294818	G	T	1.23605e-06	-0.1293	0.02658	0.342667	1	C18_C9	Chr11_103294818_G_T	103304509	0.984916	11	103249293
11	103294930	A	G	1.23605e-06	-0.1293	0.02658	0.342667	1	C18_C9	Chr11_103294930_A_G	103304509	0.984916	11	103249405
11	103295050	G	C	1.23605e-06	-0.1293	0.02658	0.342667	1	C18_C9	Chr11_103295050_G_C	103304509	0.984916	11	103249525
11	103295211	C	G	1.23605e-06	-0.1293	0.02658	0.342667	1	C18_C9	Chr11_103295211_C_G	103304509	0.984916	11	103249686
11	103295526	C	T	1.23605e-06	-0.1293	0.02658	0.342667	1	C18_C9	Chr11_103295526_C_T	103304509	0.984916	11	103250001
11	103295907	G	A	1.23605e-06	-0.1293	0.02658	0.342667	1	C18_C9	Chr11_103295907_G_A	103304509	0.984916	11	103250382
11	103296261	G	C	1.23605e-06	-0.1293	0.02658	0.342667	1	C18_C9	Chr11_103296261_G_C	103304509	0.984916	11	103250736
11	103296321	T	C	1.23605e-06	-0.1293	0.02658	0.342667	1	C18_C9	Chr11_103296321_T_C	103304509	0.984916	11	103250796
11	103296337	C	G	1.23605e-06	-0.1293	0.02658	0.342667	1	C18_C9	Chr11_103296337_C_G	103304509	0.984916	11	103250812
11	103296877	T	C	1.23605e-06	-0.1293	0.02658	0.342667	1	C18_C9	Chr11_103296877_T_C	103304509	0.984916	11	103251352
11	103297341	A	G	1.23605e-06	-0.1293	0.02658	0.342667	1	C18_C9	Chr11_103297341_A_G	103304509	0.984916	11	103251816
11	103297793	C	T	1.23605e-06	-0.1293	0.02658	0.342667	1	C18_C9	Chr11_103297793_C_T	103304509	0.984916	11	103252268
11	103297968	T	C	1.23605e-06	-0.1293	0.02658	0.342667	1	C18_C9	Chr11_103297968_T_C	103304509	0.984916	11	103252443
11	103298098	T	C	1.23605e-06	-0.1293	0.02658	0.342667	1	C18_C9	Chr11_103298098_T_C	103304509	0.984916	11	103252573
11	103298237	G	C	1.23605e-06	-0.1293	0.02658	0.342667	1	C18_C9	Chr11_103298237_G_C	103304509	0.984916	11	103252712
11	103298241	G	A	1.23605e-06	-0.1293	0.02658	0.342667	1	C18_C9	Chr11_103298241_G_A	103304509	0.984916	11	103252716
11	103298254	G	A	1.23605e-06	-0.1293	0.02658	0.342667	1	C18_C9	Chr11_103298254_G_A	103304509	0.984916	11	103252729
11	103298257	T	C	1.23605e-06	-0.1293	0.02658	0.342667	1	C18_C9	Chr11_103298257_T_C	103304509	0.984916	11	103252732
11	103298374	C	T	1.23605e-06	-0.1293	0.02658	0.342667	1	C18_C9	Chr11_103298374_C_T	103304509	0.984916	11	103252849
11	103298385	C	T	1.23605e-06	-0.1293	0.02658	0.342667	1	C18_C9	Chr11_103298385_C_T	103304509	0.984916	11	103252860
11	103298431	T	A	1.23605e-06	-0.1293	0.02658	0.342667	1	C18_C9	Chr11_103298431_T_A	103304509	0.984916	11	103252906
11	103298458	G	T	1.23605e-06	-0.1293	0.02658	0.342667	1	C18_C9	Chr11_103298458_G_T	103304509	0.984916	11	103252933
11	103299004	C	T	1.23605e-06	-0.1293	0.02658	0.342667	1	C18_C9	Chr11_103299004_C_T	103304509	0.984916	11	103253479
11	103299184	G	A	1.23605e-06	-0.1293	0.02658	0.342667	1	C18_C9	Chr11_103299184_G_A	103304509	0.984916	11	103253659
11	103299655	T	C	1.23605e-06	-0.1293	0.02658	0.3424	1	C18_C9	Chr11_103299655_T_C	103304509	0.984916	11	103254130
11	103299801	T	C	1.23605e-06	-0.1293	0.02658	0.342667	1	C18_C9	Chr11_103299801_T_C	103304509	0.984916	11	103254276
11	103300244	G	A	1.23605e-06	-0.1293	0.02658	0.342667	1	C18_C9	Chr11_103300244_G_A	103304509	0.983754	11	103254719
11	103301443	C	T	1.23605e-06	-0.1293	0.02658	0.342667	1	C18_C9	Chr11_103301443_C_T	103304509	0.986071	11	103255918
11	103301455	G	C	1.23605e-06	-0.1293	0.02658	0.342667	1	C18_C9	Chr11_103301455_G_C	103304509	0.987236	11	103255930
11	103301805	C	G	1.23605e-06	-0.1293	0.02658	0.342667	1	C18_C9	Chr11_103301805_C_G	103304509	0.986071	11	103256280
11	103301982	G	A	1.23605e-06	-0.1293	0.02658	0.342667	1	C18_C9	Chr11_103301982_G_A	103304509	0.987236	11	103256457
11	103302129	A	G	1.23605e-06	-0.1293	0.02658	0.342667	1	C18_C9	Chr11_103302129_A_G	103304509	0.987236	11	103256604
11	103302272	T	C	1.23605e-06	-0.1293	0.02658	0.342667	1	C18_C9	Chr11_103302272_T_C	103304509	0.987236	11	103256747
11	103292945	G	A	1.24165e-06	-0.1284	0.02638	0.322133	0.97	C18_C9	Chr11_103292945_G_A	103304509	0.895441	11	103247420
11	103299747	C	T	1.2424e-06	-0.1293	0.02658	0.3424	1	C18_C9	Chr11_103299747_C_T	103304509	0.983763	11	103254222
11	103293485	T	C	1.25521e-06	-0.1293	0.02658	0.342667	0.99	C18_C9	Chr11_103293485_T_C	103304509	0.984916	11	103247960
11	103300608	A	C	1.26178e-06	-0.1279	0.0263	0.342933	1	C18_C9	Chr11_103300608_A_C	103304509	0.984916	11	103255083
11	103302617	CA	C	1.47925e-06	-0.1272	0.02633	0.339733	0.98	C18_C9	Chr11_103302617_CA_C	103304509	0.975729	11	103257092
11	103321961	TA	T	1.5333e-06	-0.1264	0.0262	0.3424	0.99	C18_C9	Chr11_103321961_TA_T	103304509	0.986071	11	103276218
11	103305742	G	A	1.62239e-06	-0.1265	0.0263	0.341333	0.98	C18_C9	Chr11_103305742_G_A	103304509	0.983754	11	103260217
11	103301202	C	G	1.63914e-06	-0.1278	0.02658	0.342667	0.99	C18_C9	Chr11_103301202_C_G	103304509	0.986071	11	103255677
11	103304476	G	A	1.66459e-06	-0.1264	0.02631	0.3432	1	C18_C9	Chr11_103304476_G_A	103304509	0.987236	11	103258951
11	103304468	A	G	1.67316e-06	-0.1264	0.02631	0.343467	0.99	C18_C9	Chr11_103304468_A_G	103304509	0.987236	11	103258943
11	103036424	C	G	1.73439e-06	-0.1371	0.02857	0.268	1	C18_C9	Chr11_103036424_C_G	103304509	0.488669	11	102996427
11	103312638	A	G	1.7344e-06	-0.1271	0.02649	0.343467	1	C18_C9	Chr11_103312638_A_G	103304509	0.981439	11	103266895
11	103299941	T	C	1.74333e-06	-0.1289	0.02686	0.341067	1	C18_C9	Chr11_103299941_T_C	103304509	0.973388	11	103254416
11	103299387	A	G	1.86433e-06	-0.1254	0.02623	0.341333	0.97	C18_C9	Chr11_103299387_A_G	103304509	0.984916	11	103253862
11	103299807	T	TG	1.96233e-06	-0.128	0.02682	0.342133	0.99	C18_C9	Chr11_103299807_T_TG	103304509	0.980307	11	103254282
11	103298698	A	T	1.99261e-06	-0.1248	0.02616	0.345333	0.99	C18_C9	Chr11_103298698_A_T	103304509	0.974515	11	103253173
11	103299937	T	C	2.04434e-06	-0.128	0.02686	0.341067	1	C18_C9	Chr11_103299937_T_C	103304509	0.973388	11	103254412
11	103305230	G	T	2.15218e-06	-0.1253	0.02636	0.342667	1	C18_C9	Chr11_103305230_G_T	103304509	0.987236	11	103259705
11	103303839	TA	T	2.17442e-06	-0.1252	0.02636	0.342667	1	C18_C9	Chr11_103303839_TA_T	103304509	0.987236	11	103258314
11	103318190	A	G	2.18563e-06	-0.1252	0.02635	0.342667	1	C18_C9	Chr11_103318190_A_G	103304509	0.987236	11	103272447
11	103321929	G	T	2.18563e-06	-0.1252	0.02635	0.342667	1	C18_C9	Chr11_103321929_G_T	103304509	0.987236	11	103276186
11	103302429	C	G	2.19689e-06	-0.1252	0.02635	0.342667	1	C18_C9	Chr11_103302429_C_G	103304509	0.987236	11	103256904
11	103302766	C	T	2.19689e-06	-0.1252	0.02635	0.342667	1	C18_C9	Chr11_103302766_C_T	103304509	0.987236	11	103257241
11	103303242	A	G	2.19689e-06	-0.1252	0.02635	0.342667	1	C18_C9	Chr11_103303242_A_G	103304509	0.987236	11	103257717
11	103303327	A	G	2.19689e-06	-0.1252	0.02635	0.342667	1	C18_C9	Chr11_103303327_A_G	103304509	0.987236	11	103257802
11	103303343	C	T	2.19689e-06	-0.1252	0.02635	0.342667	1	C18_C9	Chr11_103303343_C_T	103304509	0.987236	11	103257818
11	103303475	G	A	2.19689e-06	-0.1252	0.02635	0.342667	1	C18_C9	Chr11_103303475_G_A	103304509	0.987236	11	103257950
11	103303792	C	T	2.19689e-06	-0.1252	0.02635	0.342667	1	C18_C9	Chr11_103303792_C_T	103304509	0.987236	11	103258267
11	103304094	G	A	2.19689e-06	-0.1252	0.02635	0.342667	1	C18_C9	Chr11_103304094_G_A	103304509	0.987236	11	103258569
11	103304643	T	C	2.19689e-06	0.1252	0.02635	0.157333	1	C18_C9	Chr11_103304643_T_C	103304509	0.987236	11	103259118
11	103304656	A	T	2.19689e-06	0.1252	0.02635	0.157067	1	C18_C9	Chr11_103304656_A_T	103304509	0.986071	11	103259131
11	103304757	T	C	2.19689e-06	0.1252	0.02635	0.157067	1	C18_C9	Chr11_103304757_T_C	103304509	0.986071	11	103259232
11	103306167	A	G	2.19689e-06	-0.1252	0.02635	0.342667	1	C18_C9	Chr11_103306167_A_G	103304509	0.987236	11	103260642
11	103307124	G	A	2.19689e-06	0.1252	0.02635	0.157333	1	C18_C9	Chr11_103307124_G_A	103304509	0.987236	11	103261599
11	103307330	G	A	2.19689e-06	0.1252	0.02635	0.157333	1	C18_C9	Chr11_103307330_G_A	103304509	0.987236	11	103261805
11	103308330	G	A	2.19689e-06	0.1252	0.02635	0.157333	1	C18_C9	Chr11_103308330_G_A	103304509	0.987236	11	103262804
11	103308459	G	A	2.19689e-06	-0.1252	0.02635	0.342667	1	C18_C9	Chr11_103308459_G_A	103304509	0.987236	11	103262933
11	103313920	A	C	2.19689e-06	-0.1252	0.02635	0.342667	1	C18_C9	Chr11_103313920_A_C	103304509	0.987236	11	103268177
11	103315024	A	G	2.19689e-06	-0.1252	0.02635	0.342667	0.99	C18_C9	Chr11_103315024_A_G	103304509	0.987236	11	103269281
11	103299687	C	T	2.24286e-06	-0.1257	0.02648	0.342667	0.99	C18_C9	Chr11_103299687_C_T	103304509	0.984916	11	103254162
11	103299696	T	C	2.24286e-06	-0.1257	0.02648	0.342667	0.99	C18_C9	Chr11_103299696_T_C	103304509	0.984916	11	103254171
11	103317601	T	G	2.58991e-06	-0.1243	0.02635	0.342933	1	C18_C9	Chr11_103317601_T_G	103304509	0.983754	11	103271858
11	103291134	C	T	2.72668e-06	-0.1242	0.02639	0.382933	1	C18_C9	Chr11_103291134_C_T	103304509	0.827485	11	103245609
11	103291146	G	C	2.72668e-06	-0.1242	0.02639	0.382933	1	C18_C9	Chr11_103291146_G_C	103304509	0.827485	11	103245621
11	103292781	C	T	2.75483e-06	-0.126	0.02679	0.335733	0.99	C18_C9	Chr11_103292781_C_T	103304509	0.955214	11	103247256
11	103300548	A	G	2.75485e-06	-0.1248	0.02654	0.342933	1	C18_C9	Chr11_103300548_A_G	103304509	0.983754	11	103255023
11	103303619	G	A	2.81216e-06	-0.1238	0.02635	0.342933	1	C18_C9	Chr11_103303619_G_A	103304509	0.987236	11	103258094
11	103303620	A	G	2.81216e-06	-0.1238	0.02635	0.342933	1	C18_C9	Chr11_103303620_A_G	103304509	0.987236	11	103258095
11	103303701	G	A	2.82668e-06	-0.1237	0.02633	0.342667	1	C18_C9	Chr11_103303701_G_A	103304509	0.984927	11	103258176
11	103304668	C	T	3.16563e-06	0.1233	0.02637	0.157067	1	C18_C9	Chr11_103304668_C_T	103304509	0.987227	11	103259143
11	103300324	G	A	3.1984e-06	-0.1238	0.0265	0.3432	1	C18_C9	Chr11_103300324_G_A	103304509	0.981439	11	103254799
11	104209695	A	C	3.23148e-06	-0.1293	0.02768	0.244	0.99	C18_C9	Chr11_104209695_A_C	103304509	0.206832	11	104156107
11	103293813	C	T	3.47313e-06	-0.1229	0.0264	0.351467	1	C18_C9	Chr11_103293813_C_T	103304509	0.947465	11	103248288
11	103304197	A	G	3.7716e-06	-0.1223	0.02638	0.338667	1	C18_C9	Chr11_103304197_A_G	103304509	0.96659	11	103258672
11	103304235	C	T	3.7716e-06	-0.1223	0.02638	0.3384	1	C18_C9	Chr11_103304235_C_T	103304509	0.96659	11	103258710
11	103322072	A	G	4.03523e-06	-0.1208	0.02612	0.342667	1	C18_C9	Chr11_103322072_A_G	103304509	0.986071	11	103276329
11	103293363	A	G	4.75654e-06	0.1174	0.02559	0.102933	1	C18_C9	Chr11_103293363_A_G	103304509	0.773666	11	103247838
11	103322890	C	T	5.00838e-06	-0.1204	0.02629	0.342933	1	C18_C9	Chr11_103322890_C_T	103304509	0.986071	11	103277147
11	104209683	A	C	5.3836e-06	-0.1271	0.02785	0.244533	0.98	C18_C9	Chr11_104209683_A_C	103304509	0.203935	11	104156095
11	103305744	T	C	5.46762e-06	-0.1193	0.02617	0.342133	0.97	C18_C9	Chr11_103305744_T_C	103304509	0.981433	11	103260219
11	104209685	A	C	6.51711e-06	-0.1263	0.02793	0.244533	0.98	C18_C9	Chr11_104209685_A_C	103304509	0.203935	11	104156097
11	103302351	C	T	7.53188e-06	-0.118	0.02627	0.342933	1	C18_C9	Chr11_103302351_C_T	103304509	0.983754	11	103256826
11	103291159	C	T	7.65015e-06	0.1152	0.02567	0.062667	1	C18_C9	Chr11_103291159_C_T	103304509	0.655417	11	103245634
11	104274260	G	A	7.77888e-06	0.1099	0.02452	0.411467	1	C18_C9	Chr11_104274260_G_A	103304509	0.157202	11	104218756
11	104274294	A	G	7.77888e-06	0.1099	0.02452	0.411467	1	C18_C9	Chr11_104274294_A_G	103304509	0.157202	11	104218790
11	103322398	A	G	7.8106e-06	-0.1165	0.026	0.3432	1	C18_C9	Chr11_103322398_A_G	103304509	0.986071	11	103276655
11	103292762	T	G	8.75076e-06	-0.1206	0.02705	0.336267	1	C18_C9	Chr11_103292762_T_G	103304509	0.957477	11	103247237
11	103214856	GC	G	9.2217e-06	-0.1422	0.03197	0.2336	1	C18_C9	Chr11_103214856_GC_G	103304509	0.100554	11	103169571
11	103215304	G	T	9.41138e-06	-0.1485	0.03342	0.2072	0.97	C18_C9	Chr11_103215304_G_T	103304509	0.140236	11	103170019
11	103292970	A	G	9.48567e-06	-0.1367	0.03076	0.1784	0.86	C18_C9	Chr11_103292970_A_G	103304509	0.415068	11	103247445
11	104232660	T	C	9.60505e-06	-0.129	0.02905	0.226933	1	C18_C9	Chr11_104232660_T_C	103304509	0.322996	11	104178128
