# Supplementary material for: Genetic variants associated with two major bovine milk fatty acids offer opportunities to breed for altered milk fat composition
Source: Genet Sel Evol. 2022 May 26;54:35. doi: 10.1186/s12711-022-00731-9 (PMC9137198; doi:10.1186/s12711-022-00731-9)
Supplement: Supplementary file 3 — Additional file 3: Table S3. Detailed information of the 174 markers included in the haplotype block with opposite effects on C16:0 and C18:1cis-9 levels, with haplotype alleles and variant effect predictions from Ensembl. [file 12711_2022_731_MOESM3_ESM.xlsx]

## Sheet: Chr11_vepres_m_snpinfo_c16 alle
BTA	BP	A1.x	A2.x	P	effect	freq	Consequence	IMPACT	SYMBOL	Gene	Feature_type	Feature	BIOTYPE	EXON	INTRON	HGVSc	HGVSp	cDNA_position	CDS_position	Protein_position	Amino_acids	Codons	Existing_variation	DISTANCE	STRAND	FLAGS	SYMBOL_SOURCE	HGNC_ID	TSL	APPRIS	REFSEQ_MATCH	SOURCE	SIFT	DOMAINS
Chr11	103291134	C	T	2.43782456271775e-12	0.1811	0.382933	downstream_gene_variant	MODIFIER	-	ENSBTAG00000048091	Transcript	ENSBTAT00000065847	protein_coding	-	-	-	-	-	-	-	-	-	rs110270048	3622	1	-	-	-	-	-	-	Ensembl	-	-
Chr11	103291146	G	C	2.43782456271775e-12	0.1811	0.382933	downstream_gene_variant	MODIFIER	-	ENSBTAG00000048091	Transcript	ENSBTAT00000065847	protein_coding	-	-	-	-	-	-	-	-	-	rs109333988	3634	1	-	-	-	-	-	-	Ensembl	-	-
Chr11	103291159	C	T	1.09832782065054e-11	-0.1708	0.562667	downstream_gene_variant	MODIFIER	-	ENSBTAG00000048091	Transcript	ENSBTAT00000065847	protein_coding	-	-	-	-	-	-	-	-	-	rs136445488	3647	1	-	-	-	-	-	-	Ensembl	-	-
Chr11	103291319	G	A	2.53781732755091e-13	0.1904	0.342667	downstream_gene_variant	MODIFIER	-	ENSBTAG00000048091	Transcript	ENSBTAT00000065847	protein_coding	-	-	-	-	-	-	-	-	-	rs110051628	3807	1	-	-	-	-	-	-	Ensembl	-	-
Chr11	103291361	T	TA	2.53781732755091e-13	0.1904	0.342667	downstream_gene_variant	MODIFIER	-	ENSBTAG00000048091	Transcript	ENSBTAT00000065847	protein_coding	-	-	-	-	-	-	-	-	-	rs381584633	3849	1	-	-	-	-	-	-	Ensembl	-	-
Chr11	103291484	G	GC	2.53781732755091e-13	0.1904	0.342667	downstream_gene_variant	MODIFIER	-	ENSBTAG00000048091	Transcript	ENSBTAT00000065847	protein_coding	-	-	-	-	-	-	-	-	-	rs384433424	3972	1	-	-	-	-	-	-	Ensembl	-	-
Chr11	103291675	G	A	2.53781732755091e-13	0.1904	0.342667	downstream_gene_variant	MODIFIER	-	ENSBTAG00000048091	Transcript	ENSBTAT00000065847	protein_coding	-	-	-	-	-	-	-	-	-	rs208736858	4163	1	-	-	-	-	-	-	Ensembl	-	-
Chr11	103291679	C	T	2.53781732755091e-13	0.1904	0.342667	downstream_gene_variant	MODIFIER	-	ENSBTAG00000048091	Transcript	ENSBTAT00000065847	protein_coding	-	-	-	-	-	-	-	-	-	rs110769099	4167	1	-	-	-	-	-	-	Ensembl	-	-
Chr11	103291891	T	C	2.53781732755091e-13	0.1904	0.342667	downstream_gene_variant	MODIFIER	-	ENSBTAG00000048091	Transcript	ENSBTAT00000065847	protein_coding	-	-	-	-	-	-	-	-	-	rs209171393	4379	1	-	-	-	-	-	-	Ensembl	-	-
Chr11	103291906	T	A	2.53781732755091e-13	0.1904	0.342667	downstream_gene_variant	MODIFIER	-	ENSBTAG00000048091	Transcript	ENSBTAT00000065847	protein_coding	-	-	-	-	-	-	-	-	-	rs210927678	4394	1	-	-	-	-	-	-	Ensembl	-	-
Chr11	103291944	G	T	2.53781732755091e-13	0.1904	0.342667	downstream_gene_variant	MODIFIER	-	ENSBTAG00000048091	Transcript	ENSBTAT00000065847	protein_coding	-	-	-	-	-	-	-	-	-	rs110531467	4432	1	-	-	-	-	-	-	Ensembl	-	-
Chr11	103292014	G	T	2.53781732755091e-13	0.1904	0.342667	downstream_gene_variant	MODIFIER	-	ENSBTAG00000048091	Transcript	ENSBTAT00000065847	protein_coding	-	-	-	-	-	-	-	-	-	rs209455741	4502	1	-	-	-	-	-	-	Ensembl	-	-
Chr11	103292067	A	C	2.53781732755091e-13	0.1904	0.342667	downstream_gene_variant	MODIFIER	-	ENSBTAG00000048091	Transcript	ENSBTAT00000065847	protein_coding	-	-	-	-	-	-	-	-	-	rs110837274	4555	1	-	-	-	-	-	-	Ensembl	-	-
Chr11	103292127	G	A	2.53781732755091e-13	0.1904	0.342667	downstream_gene_variant	MODIFIER	-	ENSBTAG00000048091	Transcript	ENSBTAT00000065847	protein_coding	-	-	-	-	-	-	-	-	-	rs383493080	4615	1	-	-	-	-	-	-	Ensembl	-	-
Chr11	103292307	A	G	2.53781732755091e-13	0.1904	0.342667	downstream_gene_variant	MODIFIER	-	ENSBTAG00000048091	Transcript	ENSBTAT00000065847	protein_coding	-	-	-	-	-	-	-	-	-	rs377820370	4795	1	-	-	-	-	-	-	Ensembl	-	-
Chr11	103292320	G	A	2.53781732755091e-13	0.1904	0.342667	downstream_gene_variant	MODIFIER	-	ENSBTAG00000048091	Transcript	ENSBTAT00000065847	protein_coding	-	-	-	-	-	-	-	-	-	rs382086188	4808	1	-	-	-	-	-	-	Ensembl	-	-
Chr11	103292402	A	C	2.53781732755091e-13	0.1904	0.342667	downstream_gene_variant	MODIFIER	-	ENSBTAG00000048091	Transcript	ENSBTAT00000065847	protein_coding	-	-	-	-	-	-	-	-	-	rs383398415	4890	1	-	-	-	-	-	-	Ensembl	-	-
Chr11	103292448	T	G	1.73497026606078e-13	0.1916	0.3424	downstream_gene_variant	MODIFIER	-	ENSBTAG00000048091	Transcript	ENSBTAT00000065847	protein_coding	-	-	-	-	-	-	-	-	-	rs378684690	4936	1	-	-	-	-	-	-	Ensembl	-	-
Chr11	103292468	T	A	2.53781732755091e-13	0.1904	0.342667	downstream_gene_variant	MODIFIER	-	ENSBTAG00000048091	Transcript	ENSBTAT00000065847	protein_coding	-	-	-	-	-	-	-	-	-	rs381316841	4956	1	-	-	-	-	-	-	Ensembl	-	-
Chr11	103292523	T	C	2.53781732755091e-13	0.1904	0.342667	intergenic_variant	MODIFIER	-	-	-	-	-	-	-	-	-	-	-	-	-	-	rs384539253	-	-	-	-	-	-	-	-	-	-	-
Chr11	103292572	A	G	2.53781732755091e-13	0.1904	0.342667	intergenic_variant	MODIFIER	-	-	-	-	-	-	-	-	-	-	-	-	-	-	rs379221045	-	-	-	-	-	-	-	-	-	-	-
Chr11	103292575	T	C	2.53781732755091e-13	0.1904	0.342667	intergenic_variant	MODIFIER	-	-	-	-	-	-	-	-	-	-	-	-	-	-	rs381050299	-	-	-	-	-	-	-	-	-	-	-
Chr11	103292628	C	A	8.11431468746134e-13	0.1872	0.350133	intergenic_variant	MODIFIER	-	-	-	-	-	-	-	-	-	-	-	-	-	-	rs384126999	-	-	-	-	-	-	-	-	-	-	-
Chr11	103292677	G	C	2.53781732755091e-13	0.1904	0.342667	intergenic_variant	MODIFIER	-	-	-	-	-	-	-	-	-	-	-	-	-	-	rs383134813	-	-	-	-	-	-	-	-	-	-	-
Chr11	103292741	C	G	6.35534688870182e-12	0.1847	0.3352	intergenic_variant	MODIFIER	-	-	-	-	-	-	-	-	-	-	-	-	-	-	rs517746215	-	-	-	-	-	-	-	-	-	-	-
Chr11	103292742	A	G	6.35534688870182e-12	0.1847	0.3352	intergenic_variant	MODIFIER	-	-	-	-	-	-	-	-	-	-	-	-	-	-	rs438581757	-	-	-	-	-	-	-	-	-	-	-
Chr11	103292747	C	A	6.35534688870182e-12	0.1847	0.3352	intergenic_variant	MODIFIER	-	-	-	-	-	-	-	-	-	-	-	-	-	-	rs458709486	-	-	-	-	-	-	-	-	-	-	-
Chr11	103292760	C	T	5.81159977838585e-12	0.1851	0.334667	intergenic_variant	MODIFIER	-	-	-	-	-	-	-	-	-	-	-	-	-	-	rs799698615	-	-	-	-	-	-	-	-	-	-	-
Chr11	103292762	T	G	8.39959330608909e-13	0.1894	0.336267	intergenic_variant	MODIFIER	-	-	-	-	-	-	-	-	-	-	-	-	-	-	rs797673592	-	-	-	-	-	-	-	-	-	-	-
Chr11	103292781	C	T	7.64537186210511e-13	0.188	0.335733	intergenic_variant	MODIFIER	-	-	-	-	-	-	-	-	-	-	-	-	-	-	rs379863485	-	-	-	-	-	-	-	-	-	-	-
Chr11	103292802	T	G	3.28526405687322e-12	0.185	0.334667	intergenic_variant	MODIFIER	-	-	-	-	-	-	-	-	-	-	-	-	-	-	rs382950378	-	-	-	-	-	-	-	-	-	-	-
Chr11	103292803	G	A	3.31797472477424e-12	0.1849	0.334667	intergenic_variant	MODIFIER	-	-	-	-	-	-	-	-	-	-	-	-	-	-	rs385886579	-	-	-	-	-	-	-	-	-	-	-
Chr11	103292935	T	C	6.1031363160544e-13	0.1854	0.330667	intergenic_variant	MODIFIER	-	-	-	-	-	-	-	-	-	-	-	-	-	-	rs380505424	-	-	-	-	-	-	-	-	-	-	-
Chr11	103292945	G	A	4.19289673622359e-13	0.1874	0.322133	intergenic_variant	MODIFIER	-	-	-	-	-	-	-	-	-	-	-	-	-	-	rs383532834	-	-	-	-	-	-	-	-	-	-	-
Chr11	103293198	T	G	2.53781732755091e-13	0.1904	0.342667	intergenic_variant	MODIFIER	-	-	-	-	-	-	-	-	-	-	-	-	-	-	rs383579476	-	-	-	-	-	-	-	-	-	-	-
Chr11	103293363	A	G	2.26302699055539e-12	-0.1758	0.602933	intergenic_variant	MODIFIER	-	-	-	-	-	-	-	-	-	-	-	-	-	-	rs135586826	-	-	-	-	-	-	-	-	-	-	-
Chr11	103293370	G	A	2.53781732755091e-13	0.1904	0.342667	intergenic_variant	MODIFIER	-	-	-	-	-	-	-	-	-	-	-	-	-	-	rs109971913	-	-	-	-	-	-	-	-	-	-	-
Chr11	103293458	C	T	2.53781732755091e-13	0.1904	0.342667	intergenic_variant	MODIFIER	-	-	-	-	-	-	-	-	-	-	-	-	-	-	rs109539834	-	-	-	-	-	-	-	-	-	-	-
Chr11	103293485	T	C	2.40357855871697e-13	0.1906	0.342667	intergenic_variant	MODIFIER	-	-	-	-	-	-	-	-	-	-	-	-	-	-	rs109209173	-	-	-	-	-	-	-	-	-	-	-
Chr11	103293584	T	C	2.53781732755091e-13	0.1904	0.342667	intergenic_variant	MODIFIER	-	-	-	-	-	-	-	-	-	-	-	-	-	-	rs209767544	-	-	-	-	-	-	-	-	-	-	-
Chr11	103293600	C	T	2.53781732755091e-13	0.1904	0.342667	intergenic_variant	MODIFIER	-	-	-	-	-	-	-	-	-	-	-	-	-	-	rs207729763	-	-	-	-	-	-	-	-	-	-	-
Chr11	103293623	T	A	2.53781732755091e-13	0.1904	0.342667	intergenic_variant	MODIFIER	-	-	-	-	-	-	-	-	-	-	-	-	-	-	rs109454381	-	-	-	-	-	-	-	-	-	-	-
Chr11	103293813	C	T	6.4934047793418e-13	0.1858	0.351467	intergenic_variant	MODIFIER	-	-	-	-	-	-	-	-	-	-	-	-	-	-	rs109026837	-	-	-	-	-	-	-	-	-	-	-
Chr11	103293911	G	A	2.53781732755091e-13	0.1904	0.342667	intergenic_variant	MODIFIER	-	-	-	-	-	-	-	-	-	-	-	-	-	-	rs380721908	-	-	-	-	-	-	-	-	-	-	-
Chr11	103293921	C	T	2.53781732755091e-13	0.1904	0.342667	intergenic_variant	MODIFIER	-	-	-	-	-	-	-	-	-	-	-	-	-	-	rs110303032	-	-	-	-	-	-	-	-	-	-	-
Chr11	103293968	G	A	2.53781732755091e-13	0.1904	0.342667	intergenic_variant	MODIFIER	-	-	-	-	-	-	-	-	-	-	-	-	-	-	rs209767082	-	-	-	-	-	-	-	-	-	-	-
Chr11	103294139	C	T	2.5253095891877e-13	0.1904	0.342667	intergenic_variant	MODIFIER	-	-	-	-	-	-	-	-	-	-	-	-	-	-	rs109272848	-	-	-	-	-	-	-	-	-	-	-
Chr11	103294245	GGT	G	2.23181219807149e-13	0.1897	0.334933	intergenic_variant	MODIFIER	-	-	-	-	-	-	-	-	-	-	-	-	-	-	rs455411619	-	-	-	-	-	-	-	-	-	-	-
Chr11	103294259	T	G	2.53781732755091e-13	0.1904	0.342667	intergenic_variant	MODIFIER	-	-	-	-	-	-	-	-	-	-	-	-	-	-	rs383822350	-	-	-	-	-	-	-	-	-	-	-
Chr11	103294366	G	A	1.3094322833209e-13	0.1913	0.3424	intergenic_variant	MODIFIER	-	-	-	-	-	-	-	-	-	-	-	-	-	-	rs377841524	-	-	-	-	-	-	-	-	-	-	-
Chr11	103294403	C	G	2.53781732755091e-13	0.1904	0.342667	intergenic_variant	MODIFIER	-	-	-	-	-	-	-	-	-	-	-	-	-	-	rs109733270	-	-	-	-	-	-	-	-	-	-	-
Chr11	103294429	G	A	2.53781732755091e-13	0.1904	0.342667	intergenic_variant	MODIFIER	-	-	-	-	-	-	-	-	-	-	-	-	-	-	rs109531047	-	-	-	-	-	-	-	-	-	-	-
Chr11	103294434	T	A	2.53781732755091e-13	0.1904	0.342667	intergenic_variant	MODIFIER	-	-	-	-	-	-	-	-	-	-	-	-	-	-	rs110076614	-	-	-	-	-	-	-	-	-	-	-
Chr11	103294605	T	A	6.06680306512883e-14	0.1967	0.337867	intergenic_variant	MODIFIER	-	-	-	-	-	-	-	-	-	-	-	-	-	-	rs110372120	-	-	-	-	-	-	-	-	-	-	-
Chr11	103294607	T	G	7.83959147655699e-14	0.1959	0.338133	intergenic_variant	MODIFIER	-	-	-	-	-	-	-	-	-	-	-	-	-	-	rs110063984	-	-	-	-	-	-	-	-	-	-	-
Chr11	103294682	A	C	2.53781732755091e-13	0.1904	0.342667	intergenic_variant	MODIFIER	-	-	-	-	-	-	-	-	-	-	-	-	-	-	rs110388337	-	-	-	-	-	-	-	-	-	-	-
Chr11	103294772	T	C	2.53781732755091e-13	0.1904	0.342667	intergenic_variant	MODIFIER	-	-	-	-	-	-	-	-	-	-	-	-	-	-	rs207607053	-	-	-	-	-	-	-	-	-	-	-
Chr11	103294818	G	T	2.53781732755091e-13	0.1904	0.342667	intergenic_variant	MODIFIER	-	-	-	-	-	-	-	-	-	-	-	-	-	-	rs109361146	-	-	-	-	-	-	-	-	-	-	-
Chr11	103294930	A	G	2.53781732755091e-13	0.1904	0.342667	intergenic_variant	MODIFIER	-	-	-	-	-	-	-	-	-	-	-	-	-	-	rs110377516	-	-	-	-	-	-	-	-	-	-	-
Chr11	103295050	G	C	2.53781732755091e-13	0.1904	0.342667	intergenic_variant	MODIFIER	-	-	-	-	-	-	-	-	-	-	-	-	-	-	rs110143023	-	-	-	-	-	-	-	-	-	-	-
Chr11	103295211	C	G	2.53781732755091e-13	0.1904	0.342667	intergenic_variant	MODIFIER	-	-	-	-	-	-	-	-	-	-	-	-	-	-	rs109286526	-	-	-	-	-	-	-	-	-	-	-
Chr11	103295526	C	T	2.53781732755091e-13	0.1904	0.342667	intergenic_variant	MODIFIER	-	-	-	-	-	-	-	-	-	-	-	-	-	-	rs208026057	-	-	-	-	-	-	-	-	-	-	-
Chr11	103295907	G	A	2.53781732755091e-13	0.1904	0.342667	intergenic_variant	MODIFIER	-	-	-	-	-	-	-	-	-	-	-	-	-	-	rs110512392	-	-	-	-	-	-	-	-	-	-	-
Chr11	103296192	A	C	2.50047905686657e-13	0.1905	0.342667	intergenic_variant	MODIFIER	-	-	-	-	-	-	-	-	-	-	-	-	-	-	rs381989107	-	-	-	-	-	-	-	-	-	-	-
Chr11	103296261	G	C	2.53781732755091e-13	0.1904	0.342667	intergenic_variant	MODIFIER	-	-	-	-	-	-	-	-	-	-	-	-	-	-	rs385106761	-	-	-	-	-	-	-	-	-	-	-
Chr11	103296321	T	C	2.53781732755091e-13	0.1904	0.342667	intergenic_variant	MODIFIER	-	-	-	-	-	-	-	-	-	-	-	-	-	-	rs379692402	-	-	-	-	-	-	-	-	-	-	-
Chr11	103296337	C	G	2.53781732755091e-13	0.1904	0.342667	intergenic_variant	MODIFIER	-	-	-	-	-	-	-	-	-	-	-	-	-	-	rs383037149	-	-	-	-	-	-	-	-	-	-	-
Chr11	103296383	T	C	2.50047905686657e-13	0.1905	0.342667	intergenic_variant	MODIFIER	-	-	-	-	-	-	-	-	-	-	-	-	-	-	rs385328050	-	-	-	-	-	-	-	-	-	-	-
Chr11	103296877	T	C	2.53781732755091e-13	0.1904	0.342667	upstream_gene_variant	MODIFIER	PAEP	ENSBTAG00000014678	Transcript	ENSBTAT00000019538	protein_coding	-	-	-	-	-	-	-	-	-	rs380406578	4787	1	-	HGNC	HGNC:8573	-	-	-	Ensembl	-	-
Chr11	103296877	T	C	2.53781732755091e-13	0.1904	0.342667	upstream_gene_variant	MODIFIER	-	280838	Transcript	NM_173929.3	protein_coding	-	-	-	-	-	-	-	-	-	rs380406578	4787	1	-	-	-	-	-	-	RefSeq	-	-
Chr11	103296877	T	C	2.53781732755091e-13	0.1904	0.342667	upstream_gene_variant	MODIFIER	-	280838	Transcript	XM_005213173.1	protein_coding	-	-	-	-	-	-	-	-	-	rs380406578	4612	1	-	-	-	-	-	-	RefSeq	-	-
Chr11	103296920	T	C	2.50047905686657e-13	0.1905	0.342667	upstream_gene_variant	MODIFIER	PAEP	ENSBTAG00000014678	Transcript	ENSBTAT00000019538	protein_coding	-	-	-	-	-	-	-	-	-	rs383436530	4744	1	-	HGNC	HGNC:8573	-	-	-	Ensembl	-	-
Chr11	103296920	T	C	2.50047905686657e-13	0.1905	0.342667	upstream_gene_variant	MODIFIER	-	280838	Transcript	NM_173929.3	protein_coding	-	-	-	-	-	-	-	-	-	rs383436530	4744	1	-	-	-	-	-	-	RefSeq	-	-
Chr11	103296920	T	C	2.50047905686657e-13	0.1905	0.342667	upstream_gene_variant	MODIFIER	-	280838	Transcript	XM_005213173.1	protein_coding	-	-	-	-	-	-	-	-	-	rs383436530	4569	1	-	-	-	-	-	-	RefSeq	-	-
Chr11	103297341	A	G	2.53781732755091e-13	0.1904	0.342667	upstream_gene_variant	MODIFIER	PAEP	ENSBTAG00000014678	Transcript	ENSBTAT00000019538	protein_coding	-	-	-	-	-	-	-	-	-	rs109628546	4323	1	-	HGNC	HGNC:8573	-	-	-	Ensembl	-	-
Chr11	103297341	A	G	2.53781732755091e-13	0.1904	0.342667	upstream_gene_variant	MODIFIER	-	280838	Transcript	NM_173929.3	protein_coding	-	-	-	-	-	-	-	-	-	rs109628546	4323	1	-	-	-	-	-	-	RefSeq	-	-
Chr11	103297341	A	G	2.53781732755091e-13	0.1904	0.342667	upstream_gene_variant	MODIFIER	-	280838	Transcript	XM_005213173.1	protein_coding	-	-	-	-	-	-	-	-	-	rs109628546	4148	1	-	-	-	-	-	-	RefSeq	-	-
Chr11	103297793	C	T	2.53781732755091e-13	0.1904	0.342667	upstream_gene_variant	MODIFIER	PAEP	ENSBTAG00000014678	Transcript	ENSBTAT00000019538	protein_coding	-	-	-	-	-	-	-	-	-	rs208280659	3871	1	-	HGNC	HGNC:8573	-	-	-	Ensembl	-	-
Chr11	103297793	C	T	2.53781732755091e-13	0.1904	0.342667	upstream_gene_variant	MODIFIER	-	280838	Transcript	NM_173929.3	protein_coding	-	-	-	-	-	-	-	-	-	rs208280659	3871	1	-	-	-	-	-	-	RefSeq	-	-
Chr11	103297793	C	T	2.53781732755091e-13	0.1904	0.342667	upstream_gene_variant	MODIFIER	-	280838	Transcript	XM_005213173.1	protein_coding	-	-	-	-	-	-	-	-	-	rs208280659	3696	1	-	-	-	-	-	-	RefSeq	-	-
Chr11	103297968	T	C	2.53781732755091e-13	0.1904	0.342667	upstream_gene_variant	MODIFIER	PAEP	ENSBTAG00000014678	Transcript	ENSBTAT00000019538	protein_coding	-	-	-	-	-	-	-	-	-	rs109817665	3696	1	-	HGNC	HGNC:8573	-	-	-	Ensembl	-	-
Chr11	103297968	T	C	2.53781732755091e-13	0.1904	0.342667	upstream_gene_variant	MODIFIER	-	280838	Transcript	NM_173929.3	protein_coding	-	-	-	-	-	-	-	-	-	rs109817665	3696	1	-	-	-	-	-	-	RefSeq	-	-
Chr11	103297968	T	C	2.53781732755091e-13	0.1904	0.342667	upstream_gene_variant	MODIFIER	-	280838	Transcript	XM_005213173.1	protein_coding	-	-	-	-	-	-	-	-	-	rs109817665	3521	1	-	-	-	-	-	-	RefSeq	-	-
Chr11	103298098	T	C	2.53781732755091e-13	0.1904	0.342667	upstream_gene_variant	MODIFIER	PAEP	ENSBTAG00000014678	Transcript	ENSBTAT00000019538	protein_coding	-	-	-	-	-	-	-	-	-	rs211084229	3566	1	-	HGNC	HGNC:8573	-	-	-	Ensembl	-	-
Chr11	103298098	T	C	2.53781732755091e-13	0.1904	0.342667	upstream_gene_variant	MODIFIER	-	280838	Transcript	NM_173929.3	protein_coding	-	-	-	-	-	-	-	-	-	rs211084229	3566	1	-	-	-	-	-	-	RefSeq	-	-
Chr11	103298098	T	C	2.53781732755091e-13	0.1904	0.342667	upstream_gene_variant	MODIFIER	-	280838	Transcript	XM_005213173.1	protein_coding	-	-	-	-	-	-	-	-	-	rs211084229	3391	1	-	-	-	-	-	-	RefSeq	-	-
Chr11	103298237	G	C	2.53781732755091e-13	0.1904	0.342667	upstream_gene_variant	MODIFIER	PAEP	ENSBTAG00000014678	Transcript	ENSBTAT00000019538	protein_coding	-	-	-	-	-	-	-	-	-	rs208564616	3427	1	-	HGNC	HGNC:8573	-	-	-	Ensembl	-	-
Chr11	103298237	G	C	2.53781732755091e-13	0.1904	0.342667	upstream_gene_variant	MODIFIER	-	280838	Transcript	NM_173929.3	protein_coding	-	-	-	-	-	-	-	-	-	rs208564616	3427	1	-	-	-	-	-	-	RefSeq	-	-
Chr11	103298237	G	C	2.53781732755091e-13	0.1904	0.342667	upstream_gene_variant	MODIFIER	-	280838	Transcript	XM_005213173.1	protein_coding	-	-	-	-	-	-	-	-	-	rs208564616	3252	1	-	-	-	-	-	-	RefSeq	-	-
Chr11	103298241	G	A	2.53781732755091e-13	0.1904	0.342667	upstream_gene_variant	MODIFIER	PAEP	ENSBTAG00000014678	Transcript	ENSBTAT00000019538	protein_coding	-	-	-	-	-	-	-	-	-	rs211132416	3423	1	-	HGNC	HGNC:8573	-	-	-	Ensembl	-	-
Chr11	103298241	G	A	2.53781732755091e-13	0.1904	0.342667	upstream_gene_variant	MODIFIER	-	280838	Transcript	NM_173929.3	protein_coding	-	-	-	-	-	-	-	-	-	rs211132416	3423	1	-	-	-	-	-	-	RefSeq	-	-
Chr11	103298241	G	A	2.53781732755091e-13	0.1904	0.342667	upstream_gene_variant	MODIFIER	-	280838	Transcript	XM_005213173.1	protein_coding	-	-	-	-	-	-	-	-	-	rs211132416	3248	1	-	-	-	-	-	-	RefSeq	-	-
Chr11	103298254	G	A	2.53781732755091e-13	0.1904	0.342667	upstream_gene_variant	MODIFIER	PAEP	ENSBTAG00000014678	Transcript	ENSBTAT00000019538	protein_coding	-	-	-	-	-	-	-	-	-	rs109990597	3410	1	-	HGNC	HGNC:8573	-	-	-	Ensembl	-	-
Chr11	103298254	G	A	2.53781732755091e-13	0.1904	0.342667	upstream_gene_variant	MODIFIER	-	280838	Transcript	NM_173929.3	protein_coding	-	-	-	-	-	-	-	-	-	rs109990597	3410	1	-	-	-	-	-	-	RefSeq	-	-
Chr11	103298254	G	A	2.53781732755091e-13	0.1904	0.342667	upstream_gene_variant	MODIFIER	-	280838	Transcript	XM_005213173.1	protein_coding	-	-	-	-	-	-	-	-	-	rs109990597	3235	1	-	-	-	-	-	-	RefSeq	-	-
Chr11	103298257	T	C	2.53781732755091e-13	0.1904	0.342667	upstream_gene_variant	MODIFIER	PAEP	ENSBTAG00000014678	Transcript	ENSBTAT00000019538	protein_coding	-	-	-	-	-	-	-	-	-	rs110281106	3407	1	-	HGNC	HGNC:8573	-	-	-	Ensembl	-	-
Chr11	103298257	T	C	2.53781732755091e-13	0.1904	0.342667	upstream_gene_variant	MODIFIER	-	280838	Transcript	NM_173929.3	protein_coding	-	-	-	-	-	-	-	-	-	rs110281106	3407	1	-	-	-	-	-	-	RefSeq	-	-
Chr11	103298257	T	C	2.53781732755091e-13	0.1904	0.342667	upstream_gene_variant	MODIFIER	-	280838	Transcript	XM_005213173.1	protein_coding	-	-	-	-	-	-	-	-	-	rs110281106	3232	1	-	-	-	-	-	-	RefSeq	-	-
Chr11	103298374	C	T	2.53781732755091e-13	0.1904	0.342667	upstream_gene_variant	MODIFIER	PAEP	ENSBTAG00000014678	Transcript	ENSBTAT00000019538	protein_coding	-	-	-	-	-	-	-	-	-	rs109955364	3290	1	-	HGNC	HGNC:8573	-	-	-	Ensembl	-	-
Chr11	103298374	C	T	2.53781732755091e-13	0.1904	0.342667	upstream_gene_variant	MODIFIER	-	280838	Transcript	NM_173929.3	protein_coding	-	-	-	-	-	-	-	-	-	rs109955364	3290	1	-	-	-	-	-	-	RefSeq	-	-
Chr11	103298374	C	T	2.53781732755091e-13	0.1904	0.342667	upstream_gene_variant	MODIFIER	-	280838	Transcript	XM_005213173.1	protein_coding	-	-	-	-	-	-	-	-	-	rs109955364	3115	1	-	-	-	-	-	-	RefSeq	-	-
Chr11	103298385	C	T	2.53781732755091e-13	0.1904	0.342667	upstream_gene_variant	MODIFIER	PAEP	ENSBTAG00000014678	Transcript	ENSBTAT00000019538	protein_coding	-	-	-	-	-	-	-	-	-	rs109046993	3279	1	-	HGNC	HGNC:8573	-	-	-	Ensembl	-	-
Chr11	103298385	C	T	2.53781732755091e-13	0.1904	0.342667	upstream_gene_variant	MODIFIER	-	280838	Transcript	NM_173929.3	protein_coding	-	-	-	-	-	-	-	-	-	rs109046993	3279	1	-	-	-	-	-	-	RefSeq	-	-
Chr11	103298385	C	T	2.53781732755091e-13	0.1904	0.342667	upstream_gene_variant	MODIFIER	-	280838	Transcript	XM_005213173.1	protein_coding	-	-	-	-	-	-	-	-	-	rs109046993	3104	1	-	-	-	-	-	-	RefSeq	-	-
Chr11	103298431	T	A	2.53781732755091e-13	0.1904	0.342667	upstream_gene_variant	MODIFIER	PAEP	ENSBTAG00000014678	Transcript	ENSBTAT00000019538	protein_coding	-	-	-	-	-	-	-	-	-	rs109166248	3233	1	-	HGNC	HGNC:8573	-	-	-	Ensembl	-	-
Chr11	103298431	T	A	2.53781732755091e-13	0.1904	0.342667	upstream_gene_variant	MODIFIER	-	280838	Transcript	NM_173929.3	protein_coding	-	-	-	-	-	-	-	-	-	rs109166248	3233	1	-	-	-	-	-	-	RefSeq	-	-
Chr11	103298431	T	A	2.53781732755091e-13	0.1904	0.342667	upstream_gene_variant	MODIFIER	-	280838	Transcript	XM_005213173.1	protein_coding	-	-	-	-	-	-	-	-	-	rs109166248	3058	1	-	-	-	-	-	-	RefSeq	-	-
Chr11	103298458	G	T	2.53781732755091e-13	0.1904	0.342667	upstream_gene_variant	MODIFIER	PAEP	ENSBTAG00000014678	Transcript	ENSBTAT00000019538	protein_coding	-	-	-	-	-	-	-	-	-	rs110661775	3206	1	-	HGNC	HGNC:8573	-	-	-	Ensembl	-	-
Chr11	103298458	G	T	2.53781732755091e-13	0.1904	0.342667	upstream_gene_variant	MODIFIER	-	280838	Transcript	NM_173929.3	protein_coding	-	-	-	-	-	-	-	-	-	rs110661775	3206	1	-	-	-	-	-	-	RefSeq	-	-
Chr11	103298458	G	T	2.53781732755091e-13	0.1904	0.342667	upstream_gene_variant	MODIFIER	-	280838	Transcript	XM_005213173.1	protein_coding	-	-	-	-	-	-	-	-	-	rs110661775	3031	1	-	-	-	-	-	-	RefSeq	-	-
Chr11	103298698	A	T	9.94238951817017e-13	0.1827	0.345333	upstream_gene_variant	MODIFIER	PAEP	ENSBTAG00000014678	Transcript	ENSBTAT00000019538	protein_coding	-	-	-	-	-	-	-	-	-	rs110276402	2966	1	-	HGNC	HGNC:8573	-	-	-	Ensembl	-	-
Chr11	103298698	A	T	9.94238951817017e-13	0.1827	0.345333	upstream_gene_variant	MODIFIER	-	280838	Transcript	NM_173929.3	protein_coding	-	-	-	-	-	-	-	-	-	rs110276402	2966	1	-	-	-	-	-	-	RefSeq	-	-
Chr11	103298698	A	T	9.94238951817017e-13	0.1827	0.345333	upstream_gene_variant	MODIFIER	-	280838	Transcript	XM_005213173.1	protein_coding	-	-	-	-	-	-	-	-	-	rs110276402	2791	1	-	-	-	-	-	-	RefSeq	-	-
Chr11	103298745	T	C	1.18659361266729e-13	0.1914	0.343467	upstream_gene_variant	MODIFIER	PAEP	ENSBTAG00000014678	Transcript	ENSBTAT00000019538	protein_coding	-	-	-	-	-	-	-	-	-	rs109008083	2919	1	-	HGNC	HGNC:8573	-	-	-	Ensembl	-	-
Chr11	103298745	T	C	1.18659361266729e-13	0.1914	0.343467	upstream_gene_variant	MODIFIER	-	280838	Transcript	NM_173929.3	protein_coding	-	-	-	-	-	-	-	-	-	rs109008083	2919	1	-	-	-	-	-	-	RefSeq	-	-
Chr11	103298745	T	C	1.18659361266729e-13	0.1914	0.343467	upstream_gene_variant	MODIFIER	-	280838	Transcript	XM_005213173.1	protein_coding	-	-	-	-	-	-	-	-	-	rs109008083	2744	1	-	-	-	-	-	-	RefSeq	-	-
Chr11	103299004	C	T	2.53781732755091e-13	0.1904	0.342667	upstream_gene_variant	MODIFIER	PAEP	ENSBTAG00000014678	Transcript	ENSBTAT00000019538	protein_coding	-	-	-	-	-	-	-	-	-	rs110703191	2660	1	-	HGNC	HGNC:8573	-	-	-	Ensembl	-	-
Chr11	103299004	C	T	2.53781732755091e-13	0.1904	0.342667	upstream_gene_variant	MODIFIER	-	280838	Transcript	NM_173929.3	protein_coding	-	-	-	-	-	-	-	-	-	rs110703191	2660	1	-	-	-	-	-	-	RefSeq	-	-
Chr11	103299004	C	T	2.53781732755091e-13	0.1904	0.342667	upstream_gene_variant	MODIFIER	-	280838	Transcript	XM_005213173.1	protein_coding	-	-	-	-	-	-	-	-	-	rs110703191	2485	1	-	-	-	-	-	-	RefSeq	-	-
Chr11	103299184	G	A	2.53781732755091e-13	0.1904	0.342667	upstream_gene_variant	MODIFIER	PAEP	ENSBTAG00000014678	Transcript	ENSBTAT00000019538	protein_coding	-	-	-	-	-	-	-	-	-	rs209121343	2480	1	-	HGNC	HGNC:8573	-	-	-	Ensembl	-	-
Chr11	103299184	G	A	2.53781732755091e-13	0.1904	0.342667	upstream_gene_variant	MODIFIER	-	280838	Transcript	NM_173929.3	protein_coding	-	-	-	-	-	-	-	-	-	rs209121343	2480	1	-	-	-	-	-	-	RefSeq	-	-
Chr11	103299184	G	A	2.53781732755091e-13	0.1904	0.342667	upstream_gene_variant	MODIFIER	-	280838	Transcript	XM_005213173.1	protein_coding	-	-	-	-	-	-	-	-	-	rs209121343	2305	1	-	-	-	-	-	-	RefSeq	-	-
Chr11	103299272	A	G	1.03329312444769e-13	0.196	0.331467	upstream_gene_variant	MODIFIER	PAEP	ENSBTAG00000014678	Transcript	ENSBTAT00000019538	protein_coding	-	-	-	-	-	-	-	-	-	rs110563549	2392	1	-	HGNC	HGNC:8573	-	-	-	Ensembl	-	-
Chr11	103299272	A	G	1.03329312444769e-13	0.196	0.331467	upstream_gene_variant	MODIFIER	-	280838	Transcript	NM_173929.3	protein_coding	-	-	-	-	-	-	-	-	-	rs110563549	2392	1	-	-	-	-	-	-	RefSeq	-	-
Chr11	103299272	A	G	1.03329312444769e-13	0.196	0.331467	upstream_gene_variant	MODIFIER	-	280838	Transcript	XM_005213173.1	protein_coding	-	-	-	-	-	-	-	-	-	rs110563549	2217	1	-	-	-	-	-	-	RefSeq	-	-
Chr11	103299275	C	G	5.6064937335359e-14	0.1978	0.3304	upstream_gene_variant	MODIFIER	PAEP	ENSBTAG00000014678	Transcript	ENSBTAT00000019538	protein_coding	-	-	-	-	-	-	-	-	-	rs109554394	2389	1	-	HGNC	HGNC:8573	-	-	-	Ensembl	-	-
Chr11	103299275	C	G	5.6064937335359e-14	0.1978	0.3304	upstream_gene_variant	MODIFIER	-	280838	Transcript	NM_173929.3	protein_coding	-	-	-	-	-	-	-	-	-	rs109554394	2389	1	-	-	-	-	-	-	RefSeq	-	-
Chr11	103299275	C	G	5.6064937335359e-14	0.1978	0.3304	upstream_gene_variant	MODIFIER	-	280838	Transcript	XM_005213173.1	protein_coding	-	-	-	-	-	-	-	-	-	rs109554394	2214	1	-	-	-	-	-	-	RefSeq	-	-
Chr11	103299387	A	G	1.39124796061408e-13	0.1899	0.341333	upstream_gene_variant	MODIFIER	PAEP	ENSBTAG00000014678	Transcript	ENSBTAT00000019538	protein_coding	-	-	-	-	-	-	-	-	-	rs110860386	2277	1	-	HGNC	HGNC:8573	-	-	-	Ensembl	-	-
Chr11	103299387	A	G	1.39124796061408e-13	0.1899	0.341333	upstream_gene_variant	MODIFIER	-	280838	Transcript	NM_173929.3	protein_coding	-	-	-	-	-	-	-	-	-	rs110860386	2277	1	-	-	-	-	-	-	RefSeq	-	-
Chr11	103299387	A	G	1.39124796061408e-13	0.1899	0.341333	upstream_gene_variant	MODIFIER	-	280838	Transcript	XM_005213173.1	protein_coding	-	-	-	-	-	-	-	-	-	rs110860386	2102	1	-	-	-	-	-	-	RefSeq	-	-
Chr11	103299453	G	A	2.43941268830418e-13	0.1907	0.342667	upstream_gene_variant	MODIFIER	PAEP	ENSBTAG00000014678	Transcript	ENSBTAT00000019538	protein_coding	-	-	-	-	-	-	-	-	-	rs110802466	2211	1	-	HGNC	HGNC:8573	-	-	-	Ensembl	-	-
Chr11	103299453	G	A	2.43941268830418e-13	0.1907	0.342667	upstream_gene_variant	MODIFIER	-	280838	Transcript	NM_173929.3	protein_coding	-	-	-	-	-	-	-	-	-	rs110802466	2211	1	-	-	-	-	-	-	RefSeq	-	-
Chr11	103299453	G	A	2.43941268830418e-13	0.1907	0.342667	upstream_gene_variant	MODIFIER	-	280838	Transcript	XM_005213173.1	protein_coding	-	-	-	-	-	-	-	-	-	rs110802466	2036	1	-	-	-	-	-	-	RefSeq	-	-
Chr11	103299655	T	C	2.53781732755091e-13	0.1904	0.3424	upstream_gene_variant	MODIFIER	PAEP	ENSBTAG00000014678	Transcript	ENSBTAT00000019538	protein_coding	-	-	-	-	-	-	-	-	-	rs110933198	2009	1	-	HGNC	HGNC:8573	-	-	-	Ensembl	-	-
Chr11	103299655	T	C	2.53781732755091e-13	0.1904	0.3424	upstream_gene_variant	MODIFIER	-	280838	Transcript	NM_173929.3	protein_coding	-	-	-	-	-	-	-	-	-	rs110933198	2009	1	-	-	-	-	-	-	RefSeq	-	-
Chr11	103299655	T	C	2.53781732755091e-13	0.1904	0.3424	upstream_gene_variant	MODIFIER	-	280838	Transcript	XM_005213173.1	protein_coding	-	-	-	-	-	-	-	-	-	rs110933198	1834	1	-	-	-	-	-	-	RefSeq	-	-
Chr11	103299687	C	T	9.79468415499461e-14	0.1929	0.342667	upstream_gene_variant	MODIFIER	PAEP	ENSBTAG00000014678	Transcript	ENSBTAT00000019538	protein_coding	-	-	-	-	-	-	-	-	-	rs109688459	1977	1	-	HGNC	HGNC:8573	-	-	-	Ensembl	-	-
Chr11	103299687	C	T	9.79468415499461e-14	0.1929	0.342667	upstream_gene_variant	MODIFIER	-	280838	Transcript	NM_173929.3	protein_coding	-	-	-	-	-	-	-	-	-	rs109688459	1977	1	-	-	-	-	-	-	RefSeq	-	-
Chr11	103299687	C	T	9.79468415499461e-14	0.1929	0.342667	upstream_gene_variant	MODIFIER	-	280838	Transcript	XM_005213173.1	protein_coding	-	-	-	-	-	-	-	-	-	rs109688459	1802	1	-	-	-	-	-	-	RefSeq	-	-
Chr11	103299696	T	C	9.79468415499461e-14	0.1929	0.342667	upstream_gene_variant	MODIFIER	PAEP	ENSBTAG00000014678	Transcript	ENSBTAT00000019538	protein_coding	-	-	-	-	-	-	-	-	-	rs110659098	1968	1	-	HGNC	HGNC:8573	-	-	-	Ensembl	-	-
Chr11	103299696	T	C	9.79468415499461e-14	0.1929	0.342667	upstream_gene_variant	MODIFIER	-	280838	Transcript	NM_173929.3	protein_coding	-	-	-	-	-	-	-	-	-	rs110659098	1968	1	-	-	-	-	-	-	RefSeq	-	-
Chr11	103299696	T	C	9.79468415499461e-14	0.1929	0.342667	upstream_gene_variant	MODIFIER	-	280838	Transcript	XM_005213173.1	protein_coding	-	-	-	-	-	-	-	-	-	rs110659098	1793	1	-	-	-	-	-	-	RefSeq	-	-
Chr11	103299747	C	T	2.47589308872925e-13	0.1905	0.3424	upstream_gene_variant	MODIFIER	PAEP	ENSBTAG00000014678	Transcript	ENSBTAT00000019538	protein_coding	-	-	-	-	-	-	-	-	-	rs109733140	1917	1	-	HGNC	HGNC:8573	-	-	-	Ensembl	-	-
Chr11	103299747	C	T	2.47589308872925e-13	0.1905	0.3424	upstream_gene_variant	MODIFIER	-	280838	Transcript	NM_173929.3	protein_coding	-	-	-	-	-	-	-	-	-	rs109733140	1917	1	-	-	-	-	-	-	RefSeq	-	-
Chr11	103299747	C	T	2.47589308872925e-13	0.1905	0.3424	upstream_gene_variant	MODIFIER	-	280838	Transcript	XM_005213173.1	protein_coding	-	-	-	-	-	-	-	-	-	rs109733140	1742	1	-	-	-	-	-	-	RefSeq	-	-
Chr11	103299801	T	C	2.53781732755091e-13	0.1904	0.342667	upstream_gene_variant	MODIFIER	PAEP	ENSBTAG00000014678	Transcript	ENSBTAT00000019538	protein_coding	-	-	-	-	-	-	-	-	-	rs109509741	1863	1	-	HGNC	HGNC:8573	-	-	-	Ensembl	-	-
Chr11	103299801	T	C	2.53781732755091e-13	0.1904	0.342667	upstream_gene_variant	MODIFIER	-	280838	Transcript	NM_173929.3	protein_coding	-	-	-	-	-	-	-	-	-	rs109509741	1863	1	-	-	-	-	-	-	RefSeq	-	-
Chr11	103299801	T	C	2.53781732755091e-13	0.1904	0.342667	upstream_gene_variant	MODIFIER	-	280838	Transcript	XM_005213173.1	protein_coding	-	-	-	-	-	-	-	-	-	rs109509741	1688	1	-	-	-	-	-	-	RefSeq	-	-
Chr11	103299807	T	TG	8.57433297089101e-14	0.1958	0.342133	upstream_gene_variant	MODIFIER	PAEP	ENSBTAG00000014678	Transcript	ENSBTAT00000019538	protein_coding	-	-	-	-	-	-	-	-	-	rs461776512	1856	1	-	HGNC	HGNC:8573	-	-	-	Ensembl	-	-
Chr11	103299807	T	TG	8.57433297089101e-14	0.1958	0.342133	upstream_gene_variant	MODIFIER	-	280838	Transcript	NM_173929.3	protein_coding	-	-	-	-	-	-	-	-	-	rs461776512	1856	1	-	-	-	-	-	-	RefSeq	-	-
Chr11	103299807	T	TG	8.57433297089101e-14	0.1958	0.342133	upstream_gene_variant	MODIFIER	-	280838	Transcript	XM_005213173.1	protein_coding	-	-	-	-	-	-	-	-	-	rs461776512	1681	1	-	-	-	-	-	-	RefSeq	-	-
Chr11	103299858	G	C	2.34482969221407e-13	0.1889	0.342133	upstream_gene_variant	MODIFIER	PAEP	ENSBTAG00000014678	Transcript	ENSBTAT00000019538	protein_coding	-	-	-	-	-	-	-	-	-	rs110710904	1806	1	-	HGNC	HGNC:8573	-	-	-	Ensembl	-	-
Chr11	103299858	G	C	2.34482969221407e-13	0.1889	0.342133	upstream_gene_variant	MODIFIER	-	280838	Transcript	NM_173929.3	protein_coding	-	-	-	-	-	-	-	-	-	rs110710904	1806	1	-	-	-	-	-	-	RefSeq	-	-
Chr11	103299858	G	C	2.34482969221407e-13	0.1889	0.342133	upstream_gene_variant	MODIFIER	-	280838	Transcript	XM_005213173.1	protein_coding	-	-	-	-	-	-	-	-	-	rs110710904	1631	1	-	-	-	-	-	-	RefSeq	-	-
Chr11	103299916	G	C	2.26513220233105e-13	0.1889	0.341867	upstream_gene_variant	MODIFIER	PAEP	ENSBTAG00000014678	Transcript	ENSBTAT00000019538	protein_coding	-	-	-	-	-	-	-	-	-	rs209693172	1748	1	-	HGNC	HGNC:8573	-	-	-	Ensembl	-	-
Chr11	103299916	G	C	2.26513220233105e-13	0.1889	0.341867	upstream_gene_variant	MODIFIER	-	280838	Transcript	NM_173929.3	protein_coding	-	-	-	-	-	-	-	-	-	rs209693172	1748	1	-	-	-	-	-	-	RefSeq	-	-
Chr11	103299916	G	C	2.26513220233105e-13	0.1889	0.341867	upstream_gene_variant	MODIFIER	-	280838	Transcript	XM_005213173.1	protein_coding	-	-	-	-	-	-	-	-	-	rs209693172	1573	1	-	-	-	-	-	-	RefSeq	-	-
Chr11	103299937	T	C	4.13969718737525e-13	0.1907	0.341067	upstream_gene_variant	MODIFIER	PAEP	ENSBTAG00000014678	Transcript	ENSBTAT00000019538	protein_coding	-	-	-	-	-	-	-	-	-	rs211534131	1727	1	-	HGNC	HGNC:8573	-	-	-	Ensembl	-	-
Chr11	103299937	T	C	4.13969718737525e-13	0.1907	0.341067	upstream_gene_variant	MODIFIER	-	280838	Transcript	NM_173929.3	protein_coding	-	-	-	-	-	-	-	-	-	rs211534131	1727	1	-	-	-	-	-	-	RefSeq	-	-
Chr11	103299937	T	C	4.13969718737525e-13	0.1907	0.341067	upstream_gene_variant	MODIFIER	-	280838	Transcript	XM_005213173.1	protein_coding	-	-	-	-	-	-	-	-	-	rs211534131	1552	1	-	-	-	-	-	-	RefSeq	-	-
Chr11	103299941	T	C	3.46472349251395e-13	0.1913	0.341067	upstream_gene_variant	MODIFIER	PAEP	ENSBTAG00000014678	Transcript	ENSBTAT00000019538	protein_coding	-	-	-	-	-	-	-	-	-	rs208570651	1723	1	-	HGNC	HGNC:8573	-	-	-	Ensembl	-	-
Chr11	103299941	T	C	3.46472349251395e-13	0.1913	0.341067	upstream_gene_variant	MODIFIER	-	280838	Transcript	NM_173929.3	protein_coding	-	-	-	-	-	-	-	-	-	rs208570651	1723	1	-	-	-	-	-	-	RefSeq	-	-
Chr11	103299941	T	C	3.46472349251395e-13	0.1913	0.341067	upstream_gene_variant	MODIFIER	-	280838	Transcript	XM_005213173.1	protein_coding	-	-	-	-	-	-	-	-	-	rs208570651	1548	1	-	-	-	-	-	-	RefSeq	-	-
Chr11	103300020	C	T	2.36832509070101e-13	0.1906	0.3416	upstream_gene_variant	MODIFIER	PAEP	ENSBTAG00000014678	Transcript	ENSBTAT00000019538	protein_coding	-	-	-	-	-	-	-	-	-	rs110387275	1644	1	-	HGNC	HGNC:8573	-	-	-	Ensembl	-	-
Chr11	103300020	C	T	2.36832509070101e-13	0.1906	0.3416	upstream_gene_variant	MODIFIER	-	280838	Transcript	NM_173929.3	protein_coding	-	-	-	-	-	-	-	-	-	rs110387275	1644	1	-	-	-	-	-	-	RefSeq	-	-
Chr11	103300020	C	T	2.36832509070101e-13	0.1906	0.3416	upstream_gene_variant	MODIFIER	-	280838	Transcript	XM_005213173.1	protein_coding	-	-	-	-	-	-	-	-	-	rs110387275	1469	1	-	-	-	-	-	-	RefSeq	-	-
Chr11	103300067	T	C	2.70605839381659e-13	0.1887	0.342667	upstream_gene_variant	MODIFIER	PAEP	ENSBTAG00000014678	Transcript	ENSBTAT00000019538	protein_coding	-	-	-	-	-	-	-	-	-	rs109843613	1597	1	-	HGNC	HGNC:8573	-	-	-	Ensembl	-	-
Chr11	103300067	T	C	2.70605839381659e-13	0.1887	0.342667	upstream_gene_variant	MODIFIER	-	280838	Transcript	NM_173929.3	protein_coding	-	-	-	-	-	-	-	-	-	rs109843613	1597	1	-	-	-	-	-	-	RefSeq	-	-
Chr11	103300067	T	C	2.70605839381659e-13	0.1887	0.342667	upstream_gene_variant	MODIFIER	-	280838	Transcript	XM_005213173.1	protein_coding	-	-	-	-	-	-	-	-	-	rs109843613	1422	1	-	-	-	-	-	-	RefSeq	-	-
Chr11	103300078	T	G	2.70605839381659e-13	0.1887	0.342667	upstream_gene_variant	MODIFIER	PAEP	ENSBTAG00000014678	Transcript	ENSBTAT00000019538	protein_coding	-	-	-	-	-	-	-	-	-	rs110750786	1586	1	-	HGNC	HGNC:8573	-	-	-	Ensembl	-	-
Chr11	103300078	T	G	2.70605839381659e-13	0.1887	0.342667	upstream_gene_variant	MODIFIER	-	280838	Transcript	NM_173929.3	protein_coding	-	-	-	-	-	-	-	-	-	rs110750786	1586	1	-	-	-	-	-	-	RefSeq	-	-
Chr11	103300078	T	G	2.70605839381659e-13	0.1887	0.342667	upstream_gene_variant	MODIFIER	-	280838	Transcript	XM_005213173.1	protein_coding	-	-	-	-	-	-	-	-	-	rs110750786	1411	1	-	-	-	-	-	-	RefSeq	-	-
Chr11	103300244	G	A	2.53781732755091e-13	0.1904	0.342667	upstream_gene_variant	MODIFIER	PAEP	ENSBTAG00000014678	Transcript	ENSBTAT00000019538	protein_coding	-	-	-	-	-	-	-	-	-	rs110888023	1420	1	-	HGNC	HGNC:8573	-	-	-	Ensembl	-	-
Chr11	103300244	G	A	2.53781732755091e-13	0.1904	0.342667	upstream_gene_variant	MODIFIER	-	280838	Transcript	NM_173929.3	protein_coding	-	-	-	-	-	-	-	-	-	rs110888023	1420	1	-	-	-	-	-	-	RefSeq	-	-
Chr11	103300244	G	A	2.53781732755091e-13	0.1904	0.342667	upstream_gene_variant	MODIFIER	-	280838	Transcript	XM_005213173.1	protein_coding	-	-	-	-	-	-	-	-	-	rs110888023	1245	1	-	-	-	-	-	-	RefSeq	-	-
Chr11	103300324	G	A	4.09895834882848e-13	0.1881	0.3432	upstream_gene_variant	MODIFIER	PAEP	ENSBTAG00000014678	Transcript	ENSBTAT00000019538	protein_coding	-	-	-	-	-	-	-	-	-	rs110053249	1340	1	-	HGNC	HGNC:8573	-	-	-	Ensembl	-	-
Chr11	103300324	G	A	4.09895834882848e-13	0.1881	0.3432	upstream_gene_variant	MODIFIER	-	280838	Transcript	NM_173929.3	protein_coding	-	-	-	-	-	-	-	-	-	rs110053249	1340	1	-	-	-	-	-	-	RefSeq	-	-
Chr11	103300324	G	A	4.09895834882848e-13	0.1881	0.3432	upstream_gene_variant	MODIFIER	-	280838	Transcript	XM_005213173.1	protein_coding	-	-	-	-	-	-	-	-	-	rs110053249	1165	1	-	-	-	-	-	-	RefSeq	-	-
Chr11	103300548	A	G	3.67648333268677e-13	0.1888	0.342933	upstream_gene_variant	MODIFIER	PAEP	ENSBTAG00000014678	Transcript	ENSBTAT00000019538	protein_coding	-	-	-	-	-	-	-	-	-	rs109982707	1116	1	-	HGNC	HGNC:8573	-	-	-	Ensembl	-	-
Chr11	103300548	A	G	3.67648333268677e-13	0.1888	0.342933	upstream_gene_variant	MODIFIER	-	280838	Transcript	NM_173929.3	protein_coding	-	-	-	-	-	-	-	-	-	rs109982707	1116	1	-	-	-	-	-	-	RefSeq	-	-
Chr11	103300548	A	G	3.67648333268677e-13	0.1888	0.342933	upstream_gene_variant	MODIFIER	-	280838	Transcript	XM_005213173.1	protein_coding	-	-	-	-	-	-	-	-	-	rs109982707	941	1	-	-	-	-	-	-	RefSeq	-	-
Chr11	103300608	A	C	1.07627612923349e-12	0.1835	0.342933	upstream_gene_variant	MODIFIER	PAEP	ENSBTAG00000014678	Transcript	ENSBTAT00000019538	protein_coding	-	-	-	-	-	-	-	-	-	rs109105837	1056	1	-	HGNC	HGNC:8573	-	-	-	Ensembl	-	-
Chr11	103300608	A	C	1.07627612923349e-12	0.1835	0.342933	upstream_gene_variant	MODIFIER	-	280838	Transcript	NM_173929.3	protein_coding	-	-	-	-	-	-	-	-	-	rs109105837	1056	1	-	-	-	-	-	-	RefSeq	-	-
Chr11	103300608	A	C	1.07627612923349e-12	0.1835	0.342933	upstream_gene_variant	MODIFIER	-	280838	Transcript	XM_005213173.1	protein_coding	-	-	-	-	-	-	-	-	-	rs109105837	881	1	-	-	-	-	-	-	RefSeq	-	-
Chr11	103300672	C	G	5.32912598625498e-13	0.1842	0.3424	upstream_gene_variant	MODIFIER	PAEP	ENSBTAG00000014678	Transcript	ENSBTAT00000019538	protein_coding	-	-	-	-	-	-	-	-	-	rs110024463	992	1	-	HGNC	HGNC:8573	-	-	-	Ensembl	-	-
Chr11	103300672	C	G	5.32912598625498e-13	0.1842	0.3424	upstream_gene_variant	MODIFIER	-	280838	Transcript	NM_173929.3	protein_coding	-	-	-	-	-	-	-	-	-	rs110024463	992	1	-	-	-	-	-	-	RefSeq	-	-
Chr11	103300672	C	G	5.32912598625498e-13	0.1842	0.3424	upstream_gene_variant	MODIFIER	-	280838	Transcript	XM_005213173.1	protein_coding	-	-	-	-	-	-	-	-	-	rs110024463	817	1	-	-	-	-	-	-	RefSeq	-	-
Chr11	103300697	C	A	3.06373514622768e-12	0.1789	0.342667	upstream_gene_variant	MODIFIER	PAEP	ENSBTAG00000014678	Transcript	ENSBTAT00000019538	protein_coding	-	-	-	-	-	-	-	-	-	rs109837926	967	1	-	HGNC	HGNC:8573	-	-	-	Ensembl	-	-
Chr11	103300697	C	A	3.06373514622768e-12	0.1789	0.342667	upstream_gene_variant	MODIFIER	-	280838	Transcript	NM_173929.3	protein_coding	-	-	-	-	-	-	-	-	-	rs109837926	967	1	-	-	-	-	-	-	RefSeq	-	-
Chr11	103300697	C	A	3.06373514622768e-12	0.1789	0.342667	upstream_gene_variant	MODIFIER	-	280838	Transcript	XM_005213173.1	protein_coding	-	-	-	-	-	-	-	-	-	rs109837926	792	1	-	-	-	-	-	-	RefSeq	-	-
Chr11	103300718	T	C	9.7471771406907e-13	0.1831	0.3392	upstream_gene_variant	MODIFIER	PAEP	ENSBTAG00000014678	Transcript	ENSBTAT00000019538	protein_coding	-	-	-	-	-	-	-	-	-	rs110920335	946	1	-	HGNC	HGNC:8573	-	-	-	Ensembl	-	-
Chr11	103300718	T	C	9.7471771406907e-13	0.1831	0.3392	upstream_gene_variant	MODIFIER	-	280838	Transcript	NM_173929.3	protein_coding	-	-	-	-	-	-	-	-	-	rs110920335	946	1	-	-	-	-	-	-	RefSeq	-	-
Chr11	103300718	T	C	9.7471771406907e-13	0.1831	0.3392	upstream_gene_variant	MODIFIER	-	280838	Transcript	XM_005213173.1	protein_coding	-	-	-	-	-	-	-	-	-	rs110920335	771	1	-	-	-	-	-	-	RefSeq	-	-
Chr11	103300719	G	A	2.40254260971804e-12	0.1812	0.339467	upstream_gene_variant	MODIFIER	PAEP	ENSBTAG00000014678	Transcript	ENSBTAT00000019538	protein_coding	-	-	-	-	-	-	-	-	-	rs110335984	945	1	-	HGNC	HGNC:8573	-	-	-	Ensembl	-	-
Chr11	103300719	G	A	2.40254260971804e-12	0.1812	0.339467	upstream_gene_variant	MODIFIER	-	280838	Transcript	NM_173929.3	protein_coding	-	-	-	-	-	-	-	-	-	rs110335984	945	1	-	-	-	-	-	-	RefSeq	-	-
Chr11	103300719	G	A	2.40254260971804e-12	0.1812	0.339467	upstream_gene_variant	MODIFIER	-	280838	Transcript	XM_005213173.1	protein_coding	-	-	-	-	-	-	-	-	-	rs110335984	770	1	-	-	-	-	-	-	RefSeq	-	-
Chr11	103300725	C	G	3.04868256457363e-12	0.1805	0.339733	upstream_gene_variant	MODIFIER	PAEP	ENSBTAG00000014678	Transcript	ENSBTAT00000019538	protein_coding	-	-	-	-	-	-	-	-	-	rs109897196	939	1	-	HGNC	HGNC:8573	-	-	-	Ensembl	-	-
Chr11	103300725	C	G	3.04868256457363e-12	0.1805	0.339733	upstream_gene_variant	MODIFIER	-	280838	Transcript	NM_173929.3	protein_coding	-	-	-	-	-	-	-	-	-	rs109897196	939	1	-	-	-	-	-	-	RefSeq	-	-
Chr11	103300725	C	G	3.04868256457363e-12	0.1805	0.339733	upstream_gene_variant	MODIFIER	-	280838	Transcript	XM_005213173.1	protein_coding	-	-	-	-	-	-	-	-	-	rs109897196	764	1	-	-	-	-	-	-	RefSeq	-	-
Chr11	103300899	A	G	2.48815565364739e-13	0.1904	0.342667	upstream_gene_variant	MODIFIER	PAEP	ENSBTAG00000014678	Transcript	ENSBTAT00000019538	protein_coding	-	-	-	-	-	-	-	-	-	rs110766819	765	1	-	HGNC	HGNC:8573	-	-	-	Ensembl	-	-
Chr11	103300899	A	G	2.48815565364739e-13	0.1904	0.342667	upstream_gene_variant	MODIFIER	-	280838	Transcript	NM_173929.3	protein_coding	-	-	-	-	-	-	-	-	-	rs110766819	765	1	-	-	-	-	-	-	RefSeq	-	-
Chr11	103300899	A	G	2.48815565364739e-13	0.1904	0.342667	upstream_gene_variant	MODIFIER	-	280838	Transcript	XM_005213173.1	protein_coding	-	-	-	-	-	-	-	-	-	rs110766819	590	1	-	-	-	-	-	-	RefSeq	-	-
Chr11	103301002	G	C	3.18547400752517e-13	0.1894	0.3424	upstream_gene_variant	MODIFIER	PAEP	ENSBTAG00000014678	Transcript	ENSBTAT00000019538	protein_coding	-	-	-	-	-	-	-	-	-	rs41255675	662	1	-	HGNC	HGNC:8573	-	-	-	Ensembl	-	-
Chr11	103301002	G	C	3.18547400752517e-13	0.1894	0.3424	upstream_gene_variant	MODIFIER	-	280838	Transcript	NM_173929.3	protein_coding	-	-	-	-	-	-	-	-	-	rs41255675	662	1	-	-	-	-	-	-	RefSeq	-	-
Chr11	103301002	G	C	3.18547400752517e-13	0.1894	0.3424	upstream_gene_variant	MODIFIER	-	280838	Transcript	XM_005213173.1	protein_coding	-	-	-	-	-	-	-	-	-	rs41255675	487	1	-	-	-	-	-	-	RefSeq	-	-
Chr11	103301030	C	T	3.73141900597943e-13	0.1888	0.3424	upstream_gene_variant	MODIFIER	PAEP	ENSBTAG00000014678	Transcript	ENSBTAT00000019538	protein_coding	-	-	-	-	-	-	-	-	-	rs41255676	634	1	-	HGNC	HGNC:8573	-	-	-	Ensembl	-	-
Chr11	103301030	C	T	3.73141900597943e-13	0.1888	0.3424	upstream_gene_variant	MODIFIER	-	280838	Transcript	NM_173929.3	protein_coding	-	-	-	-	-	-	-	-	-	rs41255676	634	1	-	-	-	-	-	-	RefSeq	-	-
Chr11	103301030	C	T	3.73141900597943e-13	0.1888	0.3424	upstream_gene_variant	MODIFIER	-	280838	Transcript	XM_005213173.1	protein_coding	-	-	-	-	-	-	-	-	-	rs41255676	459	1	-	-	-	-	-	-	RefSeq	-	-
Chr11	103301063	A	C	2.60123496685515e-13	0.1903	0.342667	upstream_gene_variant	MODIFIER	PAEP	ENSBTAG00000014678	Transcript	ENSBTAT00000019538	protein_coding	-	-	-	-	-	-	-	-	-	rs41255677	601	1	-	HGNC	HGNC:8573	-	-	-	Ensembl	-	-
Chr11	103301063	A	C	2.60123496685515e-13	0.1903	0.342667	upstream_gene_variant	MODIFIER	-	280838	Transcript	NM_173929.3	protein_coding	-	-	-	-	-	-	-	-	-	rs41255677	601	1	-	-	-	-	-	-	RefSeq	-	-
Chr11	103301063	A	C	2.60123496685515e-13	0.1903	0.342667	upstream_gene_variant	MODIFIER	-	280838	Transcript	XM_005213173.1	protein_coding	-	-	-	-	-	-	-	-	-	rs41255677	426	1	-	-	-	-	-	-	RefSeq	-	-
Chr11	103301202	C	G	2.82918524479401e-13	0.19	0.342667	upstream_gene_variant	MODIFIER	PAEP	ENSBTAG00000014678	Transcript	ENSBTAT00000019538	protein_coding	-	-	-	-	-	-	-	-	-	rs41255678	462	1	-	HGNC	HGNC:8573	-	-	-	Ensembl	-	-
Chr11	103301202	C	G	2.82918524479401e-13	0.19	0.342667	upstream_gene_variant	MODIFIER	-	280838	Transcript	NM_173929.3	protein_coding	-	-	-	-	-	-	-	-	-	rs41255678	462	1	-	-	-	-	-	-	RefSeq	-	-
Chr11	103301202	C	G	2.82918524479401e-13	0.19	0.342667	upstream_gene_variant	MODIFIER	-	280838	Transcript	XM_005213173.1	protein_coding	-	-	-	-	-	-	-	-	-	rs41255678	287	1	-	-	-	-	-	-	RefSeq	-	-
Chr11	103301229	C	G	2.43941268830418e-13	0.1905	0.342933	upstream_gene_variant	MODIFIER	PAEP	ENSBTAG00000014678	Transcript	ENSBTAT00000019538	protein_coding	-	-	-	-	-	-	-	-	-	rs41255679	435	1	-	HGNC	HGNC:8573	-	-	-	Ensembl	-	-
Chr11	103301229	C	G	2.43941268830418e-13	0.1905	0.342933	upstream_gene_variant	MODIFIER	-	280838	Transcript	NM_173929.3	protein_coding	-	-	-	-	-	-	-	-	-	rs41255679	435	1	-	-	-	-	-	-	RefSeq	-	-
Chr11	103301229	C	G	2.43941268830418e-13	0.1905	0.342933	upstream_gene_variant	MODIFIER	-	280838	Transcript	XM_005213173.1	protein_coding	-	-	-	-	-	-	-	-	-	rs41255679	260	1	-	-	-	-	-	-	RefSeq	-	-
Chr11	103301443	C	T	2.53781732755091e-13	0.1904	0.342667	upstream_gene_variant	MODIFIER	PAEP	ENSBTAG00000014678	Transcript	ENSBTAT00000019538	protein_coding	-	-	-	-	-	-	-	-	-	rs41255682	221	1	-	HGNC	HGNC:8573	-	-	-	Ensembl	-	-
Chr11	103301443	C	T	2.53781732755091e-13	0.1904	0.342667	upstream_gene_variant	MODIFIER	-	280838	Transcript	NM_173929.3	protein_coding	-	-	-	-	-	-	-	-	-	rs41255682	221	1	-	-	-	-	-	-	RefSeq	-	-
Chr11	103301443	C	T	2.53781732755091e-13	0.1904	0.342667	upstream_gene_variant	MODIFIER	-	280838	Transcript	XM_005213173.1	protein_coding	-	-	-	-	-	-	-	-	-	rs41255682	46	1	-	-	-	-	-	-	RefSeq	-	-
Chr11	103301455	G	C	2.53781732755091e-13	0.1904	0.342667	upstream_gene_variant	MODIFIER	PAEP	ENSBTAG00000014678	Transcript	ENSBTAT00000019538	protein_coding	-	-	-	-	-	-	-	-	-	rs41255683	209	1	-	HGNC	HGNC:8573	-	-	-	Ensembl	-	-
Chr11	103301455	G	C	2.53781732755091e-13	0.1904	0.342667	upstream_gene_variant	MODIFIER	-	280838	Transcript	NM_173929.3	protein_coding	-	-	-	-	-	-	-	-	-	rs41255683	209	1	-	-	-	-	-	-	RefSeq	-	-
Chr11	103301455	G	C	2.53781732755091e-13	0.1904	0.342667	upstream_gene_variant	MODIFIER	-	280838	Transcript	XM_005213173.1	protein_coding	-	-	-	-	-	-	-	-	-	rs41255683	34	1	-	-	-	-	-	-	RefSeq	-	-
Chr11	103301561	G	C	2.65321686729184e-13	0.1903	0.342933	5_prime_UTR_variant	MODIFIER	-	280838	Transcript	XM_005213173.1	protein_coding	1/7	-	-	-	73	-	-	-	-	rs41255684	-	1	-	-	-	-	-	-	RefSeq	-	-
Chr11	103301561	G	C	2.65321686729184e-13	0.1903	0.342933	upstream_gene_variant	MODIFIER	PAEP	ENSBTAG00000014678	Transcript	ENSBTAT00000019538	protein_coding	-	-	-	-	-	-	-	-	-	rs41255684	103	1	-	HGNC	HGNC:8573	-	-	-	Ensembl	-	-
Chr11	103301561	G	C	2.65321686729184e-13	0.1903	0.342933	upstream_gene_variant	MODIFIER	-	280838	Transcript	NM_173929.3	protein_coding	-	-	-	-	-	-	-	-	-	rs41255684	103	1	-	-	-	-	-	-	RefSeq	-	-
Chr11	103301690	C	T	9.50244078190953e-14	0.1929	0.3424	5_prime_UTR_variant	MODIFIER	PAEP	ENSBTAG00000014678	Transcript	ENSBTAT00000019538	protein_coding	1/7	-	-	-	27	-	-	-	-	rs41255685	-	1	-	HGNC	HGNC:8573	-	-	-	Ensembl	-	-
Chr11	103301690	C	T	9.50244078190953e-14	0.1929	0.3424	5_prime_UTR_variant	MODIFIER	-	280838	Transcript	NM_173929.3	protein_coding	1/7	-	-	-	27	-	-	-	-	rs41255685	-	1	-	-	-	-	-	-	RefSeq	-	-
Chr11	103301690	C	T	9.50244078190953e-14	0.1929	0.3424	5_prime_UTR_variant	MODIFIER	-	280838	Transcript	XM_005213173.1	protein_coding	1/7	-	-	-	202	-	-	-	-	rs41255685	-	1	-	-	-	-	-	-	RefSeq	-	-
Chr11	103301694	A	G	9.31679707546584e-14	0.193	0.3424	5_prime_UTR_variant	MODIFIER	PAEP	ENSBTAG00000014678	Transcript	ENSBTAT00000019538	protein_coding	1/7	-	-	-	31	-	-	-	-	rs41255686	-	1	-	HGNC	HGNC:8573	-	-	-	Ensembl	-	-
Chr11	103301694	A	G	9.31679707546584e-14	0.193	0.3424	5_prime_UTR_variant	MODIFIER	-	280838	Transcript	NM_173929.3	protein_coding	1/7	-	-	-	31	-	-	-	-	rs41255686	-	1	-	-	-	-	-	-	RefSeq	-	-
Chr11	103301694	A	G	9.31679707546584e-14	0.193	0.3424	5_prime_UTR_variant	MODIFIER	-	280838	Transcript	XM_005213173.1	protein_coding	1/7	-	-	-	206	-	-	-	-	rs41255686	-	1	-	-	-	-	-	-	RefSeq	-	-
Chr11	103301736	T	C	9.50244078190953e-14	0.1929	0.3424	synonymous_variant	LOW	PAEP	ENSBTAG00000014678	Transcript	ENSBTAT00000019538	protein_coding	1/7	-	-	-	73	33	11	T	acT/acC	rs41255687	-	1	-	HGNC	HGNC:8573	-	-	-	Ensembl	-	Low_complexity_(Seg):Seg,Cleavage_site_(Signalp):Sigp
Chr11	103301736	T	C	9.50244078190953e-14	0.1929	0.3424	synonymous_variant	LOW	-	280838	Transcript	NM_173929.3	protein_coding	1/7	-	-	-	73	33	11	T	acT/acC	rs41255687	-	1	-	-	-	-	-	-	RefSeq	-	-
Chr11	103301736	T	C	9.50244078190953e-14	0.1929	0.3424	synonymous_variant	LOW	-	280838	Transcript	XM_005213173.1	protein_coding	1/7	-	-	-	248	33	11	T	acT/acC	rs41255687	-	1	-	-	-	-	-	-	RefSeq	-	-
Chr11	103301757	T	C	9.50244078190953e-14	0.1929	0.3424	synonymous_variant	LOW	PAEP	ENSBTAG00000014678	Transcript	ENSBTAT00000019538	protein_coding	1/7	-	-	-	94	54	18	I	atT/atC	rs109116595	-	1	-	HGNC	HGNC:8573	-	-	-	Ensembl	-	Superfamily_domains:SSF50814
Chr11	103301757	T	C	9.50244078190953e-14	0.1929	0.3424	synonymous_variant	LOW	-	280838	Transcript	NM_173929.3	protein_coding	1/7	-	-	-	94	54	18	I	atT/atC	rs109116595	-	1	-	-	-	-	-	-	RefSeq	-	-
Chr11	103301757	T	C	9.50244078190953e-14	0.1929	0.3424	synonymous_variant	LOW	-	280838	Transcript	XM_005213173.1	protein_coding	1/7	-	-	-	269	54	18	I	atT/atC	rs109116595	-	1	-	-	-	-	-	-	RefSeq	-	-
Chr11	103301805	C	G	2.51286360075529e-13	0.1905	0.342667	intron_variant	MODIFIER	PAEP	ENSBTAG00000014678	Transcript	ENSBTAT00000019538	protein_coding	-	1/6	-	-	-	-	-	-	-	rs110788821	-	1	-	HGNC	HGNC:8573	-	-	-	Ensembl	-	-
Chr11	103301805	C	G	2.51286360075529e-13	0.1905	0.342667	intron_variant	MODIFIER	-	280838	Transcript	NM_173929.3	protein_coding	-	1/6	-	-	-	-	-	-	-	rs110788821	-	1	-	-	-	-	-	-	RefSeq	-	-
Chr11	103301805	C	G	2.51286360075529e-13	0.1905	0.342667	intron_variant	MODIFIER	-	280838	Transcript	XM_005213173.1	protein_coding	-	1/6	-	-	-	-	-	-	-	rs110788821	-	1	-	-	-	-	-	-	RefSeq	-	-
Chr11	103301982	G	A	2.53781732755091e-13	0.1904	0.342667	intron_variant	MODIFIER	PAEP	ENSBTAG00000014678	Transcript	ENSBTAT00000019538	protein_coding	-	1/6	-	-	-	-	-	-	-	rs109907194	-	1	-	HGNC	HGNC:8573	-	-	-	Ensembl	-	-
Chr11	103301982	G	A	2.53781732755091e-13	0.1904	0.342667	intron_variant	MODIFIER	-	280838	Transcript	NM_173929.3	protein_coding	-	1/6	-	-	-	-	-	-	-	rs109907194	-	1	-	-	-	-	-	-	RefSeq	-	-
Chr11	103301982	G	A	2.53781732755091e-13	0.1904	0.342667	intron_variant	MODIFIER	-	280838	Transcript	XM_005213173.1	protein_coding	-	1/6	-	-	-	-	-	-	-	rs109907194	-	1	-	-	-	-	-	-	RefSeq	-	-
Chr11	103302129	A	G	2.53781732755091e-13	0.1904	0.342667	intron_variant	MODIFIER	PAEP	ENSBTAG00000014678	Transcript	ENSBTAT00000019538	protein_coding	-	1/6	-	-	-	-	-	-	-	rs110874271	-	1	-	HGNC	HGNC:8573	-	-	-	Ensembl	-	-
Chr11	103302129	A	G	2.53781732755091e-13	0.1904	0.342667	intron_variant	MODIFIER	-	280838	Transcript	NM_173929.3	protein_coding	-	1/6	-	-	-	-	-	-	-	rs110874271	-	1	-	-	-	-	-	-	RefSeq	-	-
Chr11	103302129	A	G	2.53781732755091e-13	0.1904	0.342667	intron_variant	MODIFIER	-	280838	Transcript	XM_005213173.1	protein_coding	-	1/6	-	-	-	-	-	-	-	rs110874271	-	1	-	-	-	-	-	-	RefSeq	-	-
Chr11	103302272	T	C	2.53781732755091e-13	0.1904	0.342667	intron_variant	MODIFIER	PAEP	ENSBTAG00000014678	Transcript	ENSBTAT00000019538	protein_coding	-	1/6	-	-	-	-	-	-	-	rs109947864	-	1	-	HGNC	HGNC:8573	-	-	-	Ensembl	-	-
Chr11	103302272	T	C	2.53781732755091e-13	0.1904	0.342667	intron_variant	MODIFIER	-	280838	Transcript	NM_173929.3	protein_coding	-	1/6	-	-	-	-	-	-	-	rs109947864	-	1	-	-	-	-	-	-	RefSeq	-	-
Chr11	103302272	T	C	2.53781732755091e-13	0.1904	0.342667	intron_variant	MODIFIER	-	280838	Transcript	XM_005213173.1	protein_coding	-	1/6	-	-	-	-	-	-	-	rs109947864	-	1	-	-	-	-	-	-	RefSeq	-	-
Chr11	103302351	C	T	5.09533608682454e-13	0.1856	0.342933	intron_variant	MODIFIER	PAEP	ENSBTAG00000014678	Transcript	ENSBTAT00000019538	protein_coding	-	1/6	-	-	-	-	-	-	-	rs110186753	-	1	-	HGNC	HGNC:8573	-	-	-	Ensembl	-	-
Chr11	103302351	C	T	5.09533608682454e-13	0.1856	0.342933	intron_variant	MODIFIER	-	280838	Transcript	NM_173929.3	protein_coding	-	1/6	-	-	-	-	-	-	-	rs110186753	-	1	-	-	-	-	-	-	RefSeq	-	-
Chr11	103302351	C	T	5.09533608682454e-13	0.1856	0.342933	intron_variant	MODIFIER	-	280838	Transcript	XM_005213173.1	protein_coding	-	1/6	-	-	-	-	-	-	-	rs110186753	-	1	-	-	-	-	-	-	RefSeq	-	-
Chr11	103302429	C	G	2.69283994193648e-13	0.1886	0.342667	intron_variant	MODIFIER	PAEP	ENSBTAG00000014678	Transcript	ENSBTAT00000019538	protein_coding	-	1/6	-	-	-	-	-	-	-	rs109755032	-	1	-	HGNC	HGNC:8573	-	-	-	Ensembl	-	-
Chr11	103302429	C	G	2.69283994193648e-13	0.1886	0.342667	intron_variant	MODIFIER	-	280838	Transcript	NM_173929.3	protein_coding	-	1/6	-	-	-	-	-	-	-	rs109755032	-	1	-	-	-	-	-	-	RefSeq	-	-
Chr11	103302429	C	G	2.69283994193648e-13	0.1886	0.342667	intron_variant	MODIFIER	-	280838	Transcript	XM_005213173.1	protein_coding	-	1/6	-	-	-	-	-	-	-	rs109755032	-	1	-	-	-	-	-	-	RefSeq	-	-
Chr11	103302617	CA	C	3.62275288358729e-13	0.1874	0.339733	intron_variant	MODIFIER	PAEP	ENSBTAG00000014678	Transcript	ENSBTAT00000019538	protein_coding	-	2/6	-	-	-	-	-	-	-	rs383883089	-	1	-	HGNC	HGNC:8573	-	-	-	Ensembl	-	-
Chr11	103302617	CA	C	3.62275288358729e-13	0.1874	0.339733	intron_variant	MODIFIER	-	280838	Transcript	NM_173929.3	protein_coding	-	2/6	-	-	-	-	-	-	-	rs383883089	-	1	-	-	-	-	-	-	RefSeq	-	-
Chr11	103302617	CA	C	3.62275288358729e-13	0.1874	0.339733	intron_variant	MODIFIER	-	280838	Transcript	XM_005213173.1	protein_coding	-	2/6	-	-	-	-	-	-	-	rs383883089	-	1	-	-	-	-	-	-	RefSeq	-	-
Chr11	103302766	C	T	2.69283994193648e-13	0.1886	0.342667	intron_variant	MODIFIER	PAEP	ENSBTAG00000014678	Transcript	ENSBTAT00000019538	protein_coding	-	2/6	-	-	-	-	-	-	-	rs110537205	-	1	-	HGNC	HGNC:8573	-	-	-	Ensembl	-	-
Chr11	103302766	C	T	2.69283994193648e-13	0.1886	0.342667	intron_variant	MODIFIER	-	280838	Transcript	NM_173929.3	protein_coding	-	2/6	-	-	-	-	-	-	-	rs110537205	-	1	-	-	-	-	-	-	RefSeq	-	-
Chr11	103302766	C	T	2.69283994193648e-13	0.1886	0.342667	intron_variant	MODIFIER	-	280838	Transcript	XM_005213173.1	protein_coding	-	2/6	-	-	-	-	-	-	-	rs110537205	-	1	-	-	-	-	-	-	RefSeq	-	-
Chr11	103303242	A	G	2.69283994193648e-13	0.1886	0.342667	intron_variant	MODIFIER	PAEP	ENSBTAG00000014678	Transcript	ENSBTAT00000019538	protein_coding	-	2/6	-	-	-	-	-	-	-	rs43691047	-	1	-	HGNC	HGNC:8573	-	-	-	Ensembl	-	-
Chr11	103303242	A	G	2.69283994193648e-13	0.1886	0.342667	intron_variant	MODIFIER	-	280838	Transcript	NM_173929.3	protein_coding	-	2/6	-	-	-	-	-	-	-	rs43691047	-	1	-	-	-	-	-	-	RefSeq	-	-
Chr11	103303242	A	G	2.69283994193648e-13	0.1886	0.342667	intron_variant	MODIFIER	-	280838	Transcript	XM_005213173.1	protein_coding	-	2/6	-	-	-	-	-	-	-	rs43691047	-	1	-	-	-	-	-	-	RefSeq	-	-
Chr11	103303327	A	G	2.69283994193648e-13	0.1886	0.342667	intron_variant	MODIFIER	PAEP	ENSBTAG00000014678	Transcript	ENSBTAT00000019538	protein_coding	-	2/6	-	-	-	-	-	-	-	rs43691048	-	1	-	HGNC	HGNC:8573	-	-	-	Ensembl	-	-
Chr11	103303327	A	G	2.69283994193648e-13	0.1886	0.342667	intron_variant	MODIFIER	-	280838	Transcript	NM_173929.3	protein_coding	-	2/6	-	-	-	-	-	-	-	rs43691048	-	1	-	-	-	-	-	-	RefSeq	-	-
Chr11	103303327	A	G	2.69283994193648e-13	0.1886	0.342667	intron_variant	MODIFIER	-	280838	Transcript	XM_005213173.1	protein_coding	-	2/6	-	-	-	-	-	-	-	rs43691048	-	1	-	-	-	-	-	-	RefSeq	-	-
Chr11	103303343	C	T	2.69283994193648e-13	0.1886	0.342667	intron_variant	MODIFIER	PAEP	ENSBTAG00000014678	Transcript	ENSBTAT00000019538	protein_coding	-	2/6	-	-	-	-	-	-	-	rs43691049	-	1	-	HGNC	HGNC:8573	-	-	-	Ensembl	-	-
Chr11	103303343	C	T	2.69283994193648e-13	0.1886	0.342667	intron_variant	MODIFIER	-	280838	Transcript	NM_173929.3	protein_coding	-	2/6	-	-	-	-	-	-	-	rs43691049	-	1	-	-	-	-	-	-	RefSeq	-	-
Chr11	103303343	C	T	2.69283994193648e-13	0.1886	0.342667	intron_variant	MODIFIER	-	280838	Transcript	XM_005213173.1	protein_coding	-	2/6	-	-	-	-	-	-	-	rs43691049	-	1	-	-	-	-	-	-	RefSeq	-	-
Chr11	103303475	G	A	2.69283994193648e-13	0.1886	0.342667	missense_variant	MODERATE	PAEP	ENSBTAG00000014678	Transcript	ENSBTAT00000019538	protein_coding	3/7	-	-	-	279	239	80	G/D	gGt/gAt	rs110066229	-	1	-	HGNC	HGNC:8573	-	-	-	Ensembl	tolerated(0.62)	Pfam_domain:PF00061,Superfamily_domains:SSF50814
Chr11	103303475	G	A	2.69283994193648e-13	0.1886	0.342667	missense_variant	MODERATE	-	280838	Transcript	NM_173929.3	protein_coding	3/7	-	-	-	279	239	80	G/D	gGt/gAt	rs110066229	-	1	-	-	-	-	-	-	RefSeq	tolerated(0.62)	-
Chr11	103303475	G	A	2.69283994193648e-13	0.1886	0.342667	missense_variant	MODERATE	-	280838	Transcript	XM_005213173.1	protein_coding	3/7	-	-	-	454	239	80	G/D	gGt/gAt	rs110066229	-	1	-	-	-	-	-	-	RefSeq	tolerated(0.62)	-
Chr11	103303619	G	A	3.29769217565493e-13	0.1878	0.342933	intron_variant	MODIFIER	PAEP	ENSBTAG00000014678	Transcript	ENSBTAT00000019538	protein_coding	-	3/6	-	-	-	-	-	-	-	rs110886675	-	1	-	HGNC	HGNC:8573	-	-	-	Ensembl	-	-
Chr11	103303619	G	A	3.29769217565493e-13	0.1878	0.342933	intron_variant	MODIFIER	-	280838	Transcript	NM_173929.3	protein_coding	-	3/6	-	-	-	-	-	-	-	rs110886675	-	1	-	-	-	-	-	-	RefSeq	-	-
Chr11	103303619	G	A	3.29769217565493e-13	0.1878	0.342933	intron_variant	MODIFIER	-	280838	Transcript	XM_005213173.1	protein_coding	-	3/6	-	-	-	-	-	-	-	rs110886675	-	1	-	-	-	-	-	-	RefSeq	-	-
Chr11	103303620	A	G	3.29769217565493e-13	0.1878	0.342933	intron_variant	MODIFIER	PAEP	ENSBTAG00000014678	Transcript	ENSBTAT00000019538	protein_coding	-	3/6	-	-	-	-	-	-	-	rs110205058	-	1	-	HGNC	HGNC:8573	-	-	-	Ensembl	-	-
Chr11	103303620	A	G	3.29769217565493e-13	0.1878	0.342933	intron_variant	MODIFIER	-	280838	Transcript	NM_173929.3	protein_coding	-	3/6	-	-	-	-	-	-	-	rs110205058	-	1	-	-	-	-	-	-	RefSeq	-	-
Chr11	103303620	A	G	3.29769217565493e-13	0.1878	0.342933	intron_variant	MODIFIER	-	280838	Transcript	XM_005213173.1	protein_coding	-	3/6	-	-	-	-	-	-	-	rs110205058	-	1	-	-	-	-	-	-	RefSeq	-	-
Chr11	103303700	T	C	1.48869470397869e-13	0.1875	0.342133	intron_variant	MODIFIER	PAEP	ENSBTAG00000014678	Transcript	ENSBTAT00000019538	protein_coding	-	3/6	-	-	-	-	-	-	-	rs110962910	-	1	-	HGNC	HGNC:8573	-	-	-	Ensembl	-	-
Chr11	103303700	T	C	1.48869470397869e-13	0.1875	0.342133	intron_variant	MODIFIER	-	280838	Transcript	NM_173929.3	protein_coding	-	3/6	-	-	-	-	-	-	-	rs110962910	-	1	-	-	-	-	-	-	RefSeq	-	-
Chr11	103303700	T	C	1.48869470397869e-13	0.1875	0.342133	intron_variant	MODIFIER	-	280838	Transcript	XM_005213173.1	protein_coding	-	3/6	-	-	-	-	-	-	-	rs110962910	-	1	-	-	-	-	-	-	RefSeq	-	-
Chr11	103303701	G	A	3.16990772325079e-13	0.1878	0.342667	intron_variant	MODIFIER	PAEP	ENSBTAG00000014678	Transcript	ENSBTAT00000019538	protein_coding	-	3/6	-	-	-	-	-	-	-	rs109498796	-	1	-	HGNC	HGNC:8573	-	-	-	Ensembl	-	-
Chr11	103303701	G	A	3.16990772325079e-13	0.1878	0.342667	intron_variant	MODIFIER	-	280838	Transcript	NM_173929.3	protein_coding	-	3/6	-	-	-	-	-	-	-	rs109498796	-	1	-	-	-	-	-	-	RefSeq	-	-
Chr11	103303701	G	A	3.16990772325079e-13	0.1878	0.342667	intron_variant	MODIFIER	-	280838	Transcript	XM_005213173.1	protein_coding	-	3/6	-	-	-	-	-	-	-	rs109498796	-	1	-	-	-	-	-	-	RefSeq	-	-
Chr11	103303792	C	T	2.69283994193648e-13	0.1886	0.342667	intron_variant	MODIFIER	PAEP	ENSBTAG00000014678	Transcript	ENSBTAT00000019538	protein_coding	-	3/6	-	-	-	-	-	-	-	rs109863113	-	1	-	HGNC	HGNC:8573	-	-	-	Ensembl	-	-
Chr11	103303792	C	T	2.69283994193648e-13	0.1886	0.342667	intron_variant	MODIFIER	-	280838	Transcript	NM_173929.3	protein_coding	-	3/6	-	-	-	-	-	-	-	rs109863113	-	1	-	-	-	-	-	-	RefSeq	-	-
Chr11	103303792	C	T	2.69283994193648e-13	0.1886	0.342667	intron_variant	MODIFIER	-	280838	Transcript	XM_005213173.1	protein_coding	-	3/6	-	-	-	-	-	-	-	rs109863113	-	1	-	-	-	-	-	-	RefSeq	-	-
Chr11	103303839	TA	T	2.70617892194541e-13	0.1886	0.342667	intron_variant	MODIFIER	PAEP	ENSBTAG00000014678	Transcript	ENSBTAT00000019538	protein_coding	-	3/6	-	-	-	-	-	-	-	rs382320425	-	1	-	HGNC	HGNC:8573	-	-	-	Ensembl	-	-
Chr11	103303839	TA	T	2.70617892194541e-13	0.1886	0.342667	intron_variant	MODIFIER	-	280838	Transcript	NM_173929.3	protein_coding	-	3/6	-	-	-	-	-	-	-	rs382320425	-	1	-	-	-	-	-	-	RefSeq	-	-
Chr11	103303839	TA	T	2.70617892194541e-13	0.1886	0.342667	intron_variant	MODIFIER	-	280838	Transcript	XM_005213173.1	protein_coding	-	3/6	-	-	-	-	-	-	-	rs382320425	-	1	-	-	-	-	-	-	RefSeq	-	-
Chr11	103304094	G	A	2.69283994193648e-13	0.1886	0.342667	intron_variant	MODIFIER	PAEP	ENSBTAG00000014678	Transcript	ENSBTAT00000019538	protein_coding	-	3/6	-	-	-	-	-	-	-	rs211153297	-	1	-	HGNC	HGNC:8573	-	-	-	Ensembl	-	-
Chr11	103304094	G	A	2.69283994193648e-13	0.1886	0.342667	intron_variant	MODIFIER	-	280838	Transcript	NM_173929.3	protein_coding	-	3/6	-	-	-	-	-	-	-	rs211153297	-	1	-	-	-	-	-	-	RefSeq	-	-
Chr11	103304094	G	A	2.69283994193648e-13	0.1886	0.342667	intron_variant	MODIFIER	-	280838	Transcript	XM_005213173.1	protein_coding	-	3/6	-	-	-	-	-	-	-	rs211153297	-	1	-	-	-	-	-	-	RefSeq	-	-
Chr11	103304197	A	G	1.30946298768905e-13	0.1912	0.338667	intron_variant	MODIFIER	PAEP	ENSBTAG00000014678	Transcript	ENSBTAT00000019538	protein_coding	-	3/6	-	-	-	-	-	-	-	rs208613318	-	1	-	HGNC	HGNC:8573	-	-	-	Ensembl	-	-
Chr11	103304197	A	G	1.30946298768905e-13	0.1912	0.338667	intron_variant	MODIFIER	-	280838	Transcript	NM_173929.3	protein_coding	-	3/6	-	-	-	-	-	-	-	rs208613318	-	1	-	-	-	-	-	-	RefSeq	-	-
Chr11	103304197	A	G	1.30946298768905e-13	0.1912	0.338667	intron_variant	MODIFIER	-	280838	Transcript	XM_005213173.1	protein_coding	-	3/6	-	-	-	-	-	-	-	rs208613318	-	1	-	-	-	-	-	-	RefSeq	-	-
Chr11	103304235	C	T	1.30946298768905e-13	0.1912	0.3384	intron_variant	MODIFIER	PAEP	ENSBTAG00000014678	Transcript	ENSBTAT00000019538	protein_coding	-	3/6	-	-	-	-	-	-	-	rs210362322	-	1	-	HGNC	HGNC:8573	-	-	-	Ensembl	-	-
Chr11	103304235	C	T	1.30946298768905e-13	0.1912	0.3384	intron_variant	MODIFIER	-	280838	Transcript	NM_173929.3	protein_coding	-	3/6	-	-	-	-	-	-	-	rs210362322	-	1	-	-	-	-	-	-	RefSeq	-	-
Chr11	103304235	C	T	1.30946298768905e-13	0.1912	0.3384	intron_variant	MODIFIER	-	280838	Transcript	XM_005213173.1	protein_coding	-	3/6	-	-	-	-	-	-	-	rs210362322	-	1	-	-	-	-	-	-	RefSeq	-	-
Chr11	103304468	A	G	1.5874008557626e-13	0.1901	0.343467	intron_variant	MODIFIER	PAEP	ENSBTAG00000014678	Transcript	ENSBTAT00000019538	protein_coding	-	3/6	-	-	-	-	-	-	-	rs110941132	-	1	-	HGNC	HGNC:8573	-	-	-	Ensembl	-	-
Chr11	103304468	A	G	1.5874008557626e-13	0.1901	0.343467	intron_variant	MODIFIER	-	280838	Transcript	NM_173929.3	protein_coding	-	3/6	-	-	-	-	-	-	-	rs110941132	-	1	-	-	-	-	-	-	RefSeq	-	-
Chr11	103304468	A	G	1.5874008557626e-13	0.1901	0.343467	intron_variant	MODIFIER	-	280838	Transcript	XM_005213173.1	protein_coding	-	3/6	-	-	-	-	-	-	-	rs110941132	-	1	-	-	-	-	-	-	RefSeq	-	-
Chr11	103304476	G	A	1.56406429182647e-13	0.1901	0.3432	intron_variant	MODIFIER	PAEP	ENSBTAG00000014678	Transcript	ENSBTAT00000019538	protein_coding	-	3/6	-	-	-	-	-	-	-	rs110684335	-	1	-	HGNC	HGNC:8573	-	-	-	Ensembl	-	-
Chr11	103304476	G	A	1.56406429182647e-13	0.1901	0.3432	intron_variant	MODIFIER	-	280838	Transcript	NM_173929.3	protein_coding	-	3/6	-	-	-	-	-	-	-	rs110684335	-	1	-	-	-	-	-	-	RefSeq	-	-
Chr11	103304476	G	A	1.56406429182647e-13	0.1901	0.3432	intron_variant	MODIFIER	-	280838	Transcript	XM_005213173.1	protein_coding	-	3/6	-	-	-	-	-	-	-	rs110684335	-	1	-	-	-	-	-	-	RefSeq	-	-
Chr11	103304509	T	C	1.34520005822787e-14	0.1971	0.3448	intron_variant	MODIFIER	PAEP	ENSBTAG00000014678	Transcript	ENSBTAT00000019538	protein_coding	-	3/6	-	-	-	-	-	-	-	rs110992345	-	1	-	HGNC	HGNC:8573	-	-	-	Ensembl	-	-
Chr11	103304509	T	C	1.34520005822787e-14	0.1971	0.3448	intron_variant	MODIFIER	-	280838	Transcript	NM_173929.3	protein_coding	-	3/6	-	-	-	-	-	-	-	rs110992345	-	1	-	-	-	-	-	-	RefSeq	-	-
Chr11	103304509	T	C	1.34520005822787e-14	0.1971	0.3448	intron_variant	MODIFIER	-	280838	Transcript	XM_005213173.1	protein_coding	-	3/6	-	-	-	-	-	-	-	rs110992345	-	1	-	-	-	-	-	-	RefSeq	-	-
Chr11	103304510	G	A	1.34520005822787e-14	0.1971	0.3448	intron_variant	MODIFIER	PAEP	ENSBTAG00000014678	Transcript	ENSBTAT00000019538	protein_coding	-	3/6	-	-	-	-	-	-	-	rs110688769	-	1	-	HGNC	HGNC:8573	-	-	-	Ensembl	-	-
Chr11	103304510	G	A	1.34520005822787e-14	0.1971	0.3448	intron_variant	MODIFIER	-	280838	Transcript	NM_173929.3	protein_coding	-	3/6	-	-	-	-	-	-	-	rs110688769	-	1	-	-	-	-	-	-	RefSeq	-	-
Chr11	103304510	G	A	1.34520005822787e-14	0.1971	0.3448	intron_variant	MODIFIER	-	280838	Transcript	XM_005213173.1	protein_coding	-	3/6	-	-	-	-	-	-	-	rs110688769	-	1	-	-	-	-	-	-	RefSeq	-	-
Chr11	103304593	C	T	9.64387013766979e-14	-0.1928	0.6544	intron_variant	MODIFIER	PAEP	ENSBTAG00000014678	Transcript	ENSBTAT00000019538	protein_coding	-	3/6	-	-	-	-	-	-	-	rs109890044	-	1	-	HGNC	HGNC:8573	-	-	-	Ensembl	-	-
Chr11	103304593	C	T	9.64387013766979e-14	-0.1928	0.6544	intron_variant	MODIFIER	-	280838	Transcript	NM_173929.3	protein_coding	-	3/6	-	-	-	-	-	-	-	rs109890044	-	1	-	-	-	-	-	-	RefSeq	-	-
Chr11	103304593	C	T	9.64387013766979e-14	-0.1928	0.6544	intron_variant	MODIFIER	-	280838	Transcript	XM_005213173.1	protein_coding	-	3/6	-	-	-	-	-	-	-	rs109890044	-	1	-	-	-	-	-	-	RefSeq	-	-
Chr11	103304643	T	C	2.69283994193648e-13	-0.1886	0.657333	intron_variant	MODIFIER	PAEP	ENSBTAG00000014678	Transcript	ENSBTAT00000019538	protein_coding	-	3/6	-	-	-	-	-	-	-	rs110143060	-	1	-	HGNC	HGNC:8573	-	-	-	Ensembl	-	-
Chr11	103304643	T	C	2.69283994193648e-13	-0.1886	0.657333	intron_variant	MODIFIER	-	280838	Transcript	NM_173929.3	protein_coding	-	3/6	-	-	-	-	-	-	-	rs110143060	-	1	-	-	-	-	-	-	RefSeq	-	-
Chr11	103304643	T	C	2.69283994193648e-13	-0.1886	0.657333	intron_variant	MODIFIER	-	280838	Transcript	XM_005213173.1	protein_coding	-	3/6	-	-	-	-	-	-	-	rs110143060	-	1	-	-	-	-	-	-	RefSeq	-	-
Chr11	103304656	A	T	2.69283994193648e-13	-0.1886	0.657067	splice_region_variant,intron_variant	LOW	PAEP	ENSBTAG00000014678	Transcript	ENSBTAT00000019538	protein_coding	-	3/6	-	-	-	-	-	-	-	rs109990218	-	1	-	HGNC	HGNC:8573	-	-	-	Ensembl	-	-
Chr11	103304656	A	T	2.69283994193648e-13	-0.1886	0.657067	splice_region_variant,intron_variant	LOW	-	280838	Transcript	NM_173929.3	protein_coding	-	3/6	-	-	-	-	-	-	-	rs109990218	-	1	-	-	-	-	-	-	RefSeq	-	-
Chr11	103304656	A	T	2.69283994193648e-13	-0.1886	0.657067	splice_region_variant,intron_variant	LOW	-	280838	Transcript	XM_005213173.1	protein_coding	-	3/6	-	-	-	-	-	-	-	rs109990218	-	1	-	-	-	-	-	-	RefSeq	-	-
Chr11	103304668	C	T	4.52519012036298e-13	-0.1868	0.657067	synonymous_variant	LOW	PAEP	ENSBTAG00000014678	Transcript	ENSBTAT00000019538	protein_coding	4/7	-	-	-	352	312	104	N	aaC/aaT	rs110641366	-	1	-	HGNC	HGNC:8573	-	-	-	Ensembl	-	Pfam_domain:PF00061,Superfamily_domains:SSF50814
Chr11	103304668	C	T	4.52519012036298e-13	-0.1868	0.657067	synonymous_variant	LOW	-	280838	Transcript	NM_173929.3	protein_coding	4/7	-	-	-	352	312	104	N	aaC/aaT	rs110641366	-	1	-	-	-	-	-	-	RefSeq	-	-
Chr11	103304668	C	T	4.52519012036298e-13	-0.1868	0.657067	synonymous_variant	LOW	-	280838	Transcript	XM_005213173.1	protein_coding	4/7	-	-	-	527	312	104	N	aaC/aaT	rs110641366	-	1	-	-	-	-	-	-	RefSeq	-	-
Chr11	103304757	T	C	2.69283994193648e-13	-0.1886	0.657067	missense_variant	MODERATE	PAEP	ENSBTAG00000014678	Transcript	ENSBTAT00000019538	protein_coding	4/7	-	-	-	441	401	134	V/A	gTc/gCc	rs109625649	-	1	-	HGNC	HGNC:8573	-	-	-	Ensembl	tolerated(0.76)	Pfam_domain:PF00061,Prints_domain:PR01172,Superfamily_domains:SSF50814
Chr11	103304757	T	C	2.69283994193648e-13	-0.1886	0.657067	missense_variant	MODERATE	-	280838	Transcript	NM_173929.3	protein_coding	4/7	-	-	-	441	401	134	V/A	gTc/gCc	rs109625649	-	1	-	-	-	-	-	-	RefSeq	tolerated(0.76)	-
Chr11	103304757	T	C	2.69283994193648e-13	-0.1886	0.657067	missense_variant	MODERATE	-	280838	Transcript	XM_005213173.1	protein_coding	4/7	-	-	-	616	401	134	V/A	gTc/gCc	rs109625649	-	1	-	-	-	-	-	-	RefSeq	tolerated(0.76)	-
Chr11	103304944	T	C	9.98292359645353e-14	-0.1929	0.654667	intron_variant	MODIFIER	PAEP	ENSBTAG00000014678	Transcript	ENSBTAT00000019538	protein_coding	-	4/6	-	-	-	-	-	-	-	rs137003236	-	1	-	HGNC	HGNC:8573	-	-	-	Ensembl	-	-
Chr11	103304944	T	C	9.98292359645353e-14	-0.1929	0.654667	intron_variant	MODIFIER	-	280838	Transcript	NM_173929.3	protein_coding	-	4/6	-	-	-	-	-	-	-	rs137003236	-	1	-	-	-	-	-	-	RefSeq	-	-
Chr11	103304944	T	C	9.98292359645353e-14	-0.1929	0.654667	intron_variant	MODIFIER	-	280838	Transcript	XM_005213173.1	protein_coding	-	4/6	-	-	-	-	-	-	-	rs137003236	-	1	-	-	-	-	-	-	RefSeq	-	-
Chr11	103305230	G	T	2.58847194143233e-13	0.1887	0.342667	intron_variant	MODIFIER	PAEP	ENSBTAG00000014678	Transcript	ENSBTAT00000019538	protein_coding	-	4/6	-	-	-	-	-	-	-	rs207607418	-	1	-	HGNC	HGNC:8573	-	-	-	Ensembl	-	-
Chr11	103305230	G	T	2.58847194143233e-13	0.1887	0.342667	intron_variant	MODIFIER	-	280838	Transcript	NM_173929.3	protein_coding	-	4/6	-	-	-	-	-	-	-	rs207607418	-	1	-	-	-	-	-	-	RefSeq	-	-
Chr11	103305230	G	T	2.58847194143233e-13	0.1887	0.342667	intron_variant	MODIFIER	-	280838	Transcript	XM_005213173.1	protein_coding	-	4/6	-	-	-	-	-	-	-	rs207607418	-	1	-	-	-	-	-	-	RefSeq	-	-
Chr11	103305742	G	A	1.48143309239695e-13	0.1902	0.341333	intron_variant	MODIFIER	PAEP	ENSBTAG00000014678	Transcript	ENSBTAT00000019538	protein_coding	-	5/6	-	-	-	-	-	-	-	rs109021803	-	1	-	HGNC	HGNC:8573	-	-	-	Ensembl	-	-
Chr11	103305742	G	A	1.48143309239695e-13	0.1902	0.341333	intron_variant	MODIFIER	-	280838	Transcript	NM_173929.3	protein_coding	-	5/6	-	-	-	-	-	-	-	rs109021803	-	1	-	-	-	-	-	-	RefSeq	-	-
Chr11	103305742	G	A	1.48143309239695e-13	0.1902	0.341333	intron_variant	MODIFIER	-	280838	Transcript	XM_005213173.1	protein_coding	-	5/6	-	-	-	-	-	-	-	rs109021803	-	1	-	-	-	-	-	-	RefSeq	-	-
Chr11	103305744	T	C	4.1807514204675e-13	0.1857	0.342133	intron_variant	MODIFIER	PAEP	ENSBTAG00000014678	Transcript	ENSBTAT00000019538	protein_coding	-	5/6	-	-	-	-	-	-	-	rs110480949	-	1	-	HGNC	HGNC:8573	-	-	-	Ensembl	-	-
Chr11	103305744	T	C	4.1807514204675e-13	0.1857	0.342133	intron_variant	MODIFIER	-	280838	Transcript	NM_173929.3	protein_coding	-	5/6	-	-	-	-	-	-	-	rs110480949	-	1	-	-	-	-	-	-	RefSeq	-	-
Chr11	103305744	T	C	4.1807514204675e-13	0.1857	0.342133	intron_variant	MODIFIER	-	280838	Transcript	XM_005213173.1	protein_coding	-	5/6	-	-	-	-	-	-	-	rs110480949	-	1	-	-	-	-	-	-	RefSeq	-	-
Chr11	103306167	A	G	2.69283994193648e-13	0.1886	0.342667	intron_variant	MODIFIER	PAEP	ENSBTAG00000014678	Transcript	ENSBTAT00000019538	protein_coding	-	6/6	-	-	-	-	-	-	-	rs110405716	-	1	-	HGNC	HGNC:8573	-	-	-	Ensembl	-	-
Chr11	103306167	A	G	2.69283994193648e-13	0.1886	0.342667	intron_variant	MODIFIER	-	280838	Transcript	NM_173929.3	protein_coding	-	6/6	-	-	-	-	-	-	-	rs110405716	-	1	-	-	-	-	-	-	RefSeq	-	-
Chr11	103306167	A	G	2.69283994193648e-13	0.1886	0.342667	intron_variant	MODIFIER	-	280838	Transcript	XM_005213173.1	protein_coding	-	6/6	-	-	-	-	-	-	-	rs110405716	-	1	-	-	-	-	-	-	RefSeq	-	-
Chr11	103307124	G	A	2.69283994193648e-13	-0.1886	0.657333	downstream_gene_variant	MODIFIER	PAEP	ENSBTAG00000014678	Transcript	ENSBTAT00000019538	protein_coding	-	-	-	-	-	-	-	-	-	rs383482709	743	1	-	HGNC	HGNC:8573	-	-	-	Ensembl	-	-
Chr11	103307124	G	A	2.69283994193648e-13	-0.1886	0.657333	downstream_gene_variant	MODIFIER	-	280838	Transcript	NM_173929.3	protein_coding	-	-	-	-	-	-	-	-	-	rs383482709	743	1	-	-	-	-	-	-	RefSeq	-	-
Chr11	103307124	G	A	2.69283994193648e-13	-0.1886	0.657333	downstream_gene_variant	MODIFIER	-	280838	Transcript	XM_005213173.1	protein_coding	-	-	-	-	-	-	-	-	-	rs383482709	742	1	-	-	-	-	-	-	RefSeq	-	-
Chr11	103307330	G	A	2.69283994193648e-13	-0.1886	0.657333	downstream_gene_variant	MODIFIER	PAEP	ENSBTAG00000014678	Transcript	ENSBTAT00000019538	protein_coding	-	-	-	-	-	-	-	-	-	rs110935748	949	1	-	HGNC	HGNC:8573	-	-	-	Ensembl	-	-
Chr11	103307330	G	A	2.69283994193648e-13	-0.1886	0.657333	downstream_gene_variant	MODIFIER	-	280838	Transcript	NM_173929.3	protein_coding	-	-	-	-	-	-	-	-	-	rs110935748	949	1	-	-	-	-	-	-	RefSeq	-	-
Chr11	103307330	G	A	2.69283994193648e-13	-0.1886	0.657333	downstream_gene_variant	MODIFIER	-	280838	Transcript	XM_005213173.1	protein_coding	-	-	-	-	-	-	-	-	-	rs110935748	948	1	-	-	-	-	-	-	RefSeq	-	-
Chr11	103308330	G	A	2.69283994193648e-13	-0.1886	0.657333	downstream_gene_variant	MODIFIER	PAEP	ENSBTAG00000014678	Transcript	ENSBTAT00000019538	protein_coding	-	-	-	-	-	-	-	-	-	rs109087963	1949	1	-	HGNC	HGNC:8573	-	-	-	Ensembl	-	-
Chr11	103308330	G	A	2.69283994193648e-13	-0.1886	0.657333	downstream_gene_variant	MODIFIER	-	280838	Transcript	NM_173929.3	protein_coding	-	-	-	-	-	-	-	-	-	rs109087963	1949	1	-	-	-	-	-	-	RefSeq	-	-
Chr11	103308330	G	A	2.69283994193648e-13	-0.1886	0.657333	downstream_gene_variant	MODIFIER	-	280838	Transcript	XM_005213173.1	protein_coding	-	-	-	-	-	-	-	-	-	rs109087963	1948	1	-	-	-	-	-	-	RefSeq	-	-
Chr11	103308459	G	A	2.69283994193648e-13	0.1886	0.342667	downstream_gene_variant	MODIFIER	PAEP	ENSBTAG00000014678	Transcript	ENSBTAT00000019538	protein_coding	-	-	-	-	-	-	-	-	-	rs110328877	2078	1	-	HGNC	HGNC:8573	-	-	-	Ensembl	-	-
Chr11	103308459	G	A	2.69283994193648e-13	0.1886	0.342667	downstream_gene_variant	MODIFIER	-	280838	Transcript	NM_173929.3	protein_coding	-	-	-	-	-	-	-	-	-	rs110328877	2078	1	-	-	-	-	-	-	RefSeq	-	-
Chr11	103308459	G	A	2.69283994193648e-13	0.1886	0.342667	downstream_gene_variant	MODIFIER	-	280838	Transcript	XM_005213173.1	protein_coding	-	-	-	-	-	-	-	-	-	rs110328877	2077	1	-	-	-	-	-	-	RefSeq	-	-
Chr11	103312638	A	G	5.09555282628081e-13	0.1873	0.343467	downstream_gene_variant	MODIFIER	GLT6D1	ENSBTAG00000020249	Transcript	ENSBTAT00000026972	protein_coding	-	-	-	-	-	-	-	-	-	rs110351291	4598	-1	-	HGNC	HGNC:23671	-	-	-	Ensembl	-	-
Chr11	103312638	A	G	5.09555282628081e-13	0.1873	0.343467	downstream_gene_variant	MODIFIER	GLT6D1	ENSBTAG00000020249	Transcript	ENSBTAT00000042840	protein_coding	-	-	-	-	-	-	-	-	-	rs110351291	4598	-1	-	HGNC	HGNC:23671	-	-	-	Ensembl	-	-
Chr11	103312638	A	G	5.09555282628081e-13	0.1873	0.343467	downstream_gene_variant	MODIFIER	-	529958	Transcript	NM_001075928.2	protein_coding	-	-	-	-	-	-	-	-	-	rs110351291	4596	-1	-	-	-	-	-	-	RefSeq	-	-
Chr11	103312638	A	G	5.09555282628081e-13	0.1873	0.343467	downstream_gene_variant	MODIFIER	-	529958	Transcript	XM_005213296.1	protein_coding	-	-	-	-	-	-	-	-	-	rs110351291	4266	-1	-	-	-	-	-	-	RefSeq	-	-
Chr11	103312638	A	G	5.09555282628081e-13	0.1873	0.343467	downstream_gene_variant	MODIFIER	-	529958	Transcript	XM_005213297.1	protein_coding	-	-	-	-	-	-	-	-	-	rs110351291	4266	-1	-	-	-	-	-	-	RefSeq	-	-
Chr11	103313920	A	C	2.69283994193648e-13	0.1886	0.342667	downstream_gene_variant	MODIFIER	GLT6D1	ENSBTAG00000020249	Transcript	ENSBTAT00000026972	protein_coding	-	-	-	-	-	-	-	-	-	rs210855396	3316	-1	-	HGNC	HGNC:23671	-	-	-	Ensembl	-	-
Chr11	103313920	A	C	2.69283994193648e-13	0.1886	0.342667	downstream_gene_variant	MODIFIER	GLT6D1	ENSBTAG00000020249	Transcript	ENSBTAT00000042840	protein_coding	-	-	-	-	-	-	-	-	-	rs210855396	3316	-1	-	HGNC	HGNC:23671	-	-	-	Ensembl	-	-
Chr11	103313920	A	C	2.69283994193648e-13	0.1886	0.342667	downstream_gene_variant	MODIFIER	-	529958	Transcript	NM_001075928.2	protein_coding	-	-	-	-	-	-	-	-	-	rs210855396	3314	-1	-	-	-	-	-	-	RefSeq	-	-
Chr11	103313920	A	C	2.69283994193648e-13	0.1886	0.342667	downstream_gene_variant	MODIFIER	-	529958	Transcript	XM_005213296.1	protein_coding	-	-	-	-	-	-	-	-	-	rs210855396	2984	-1	-	-	-	-	-	-	RefSeq	-	-
Chr11	103313920	A	C	2.69283994193648e-13	0.1886	0.342667	downstream_gene_variant	MODIFIER	-	529958	Transcript	XM_005213297.1	protein_coding	-	-	-	-	-	-	-	-	-	rs210855396	2984	-1	-	-	-	-	-	-	RefSeq	-	-
Chr11	103315024	A	G	2.69283994193648e-13	0.1886	0.342667	downstream_gene_variant	MODIFIER	GLT6D1	ENSBTAG00000020249	Transcript	ENSBTAT00000026972	protein_coding	-	-	-	-	-	-	-	-	-	rs109880410	2212	-1	-	HGNC	HGNC:23671	-	-	-	Ensembl	-	-
Chr11	103315024	A	G	2.69283994193648e-13	0.1886	0.342667	downstream_gene_variant	MODIFIER	GLT6D1	ENSBTAG00000020249	Transcript	ENSBTAT00000042840	protein_coding	-	-	-	-	-	-	-	-	-	rs109880410	2212	-1	-	HGNC	HGNC:23671	-	-	-	Ensembl	-	-
Chr11	103315024	A	G	2.69283994193648e-13	0.1886	0.342667	downstream_gene_variant	MODIFIER	-	529958	Transcript	NM_001075928.2	protein_coding	-	-	-	-	-	-	-	-	-	rs109880410	2210	-1	-	-	-	-	-	-	RefSeq	-	-
Chr11	103315024	A	G	2.69283994193648e-13	0.1886	0.342667	downstream_gene_variant	MODIFIER	-	529958	Transcript	XM_005213296.1	protein_coding	-	-	-	-	-	-	-	-	-	rs109880410	1880	-1	-	-	-	-	-	-	RefSeq	-	-
Chr11	103315024	A	G	2.69283994193648e-13	0.1886	0.342667	downstream_gene_variant	MODIFIER	-	529958	Transcript	XM_005213297.1	protein_coding	-	-	-	-	-	-	-	-	-	rs109880410	1880	-1	-	-	-	-	-	-	RefSeq	-	-
Chr11	103317601	T	G	3.90137866104152e-13	0.1872	0.342933	synonymous_variant	LOW	GLT6D1	ENSBTAG00000020249	Transcript	ENSBTAT00000026972	protein_coding	5/5	-	-	-	845	747	249	G	ggA/ggC	rs135786912	-	-1	-	HGNC	HGNC:23671	-	-	-	Ensembl	-	Pfam_domain:PF03414,Superfamily_domains:SSF53448
Chr11	103317601	T	G	3.90137866104152e-13	0.1872	0.342933	synonymous_variant	LOW	GLT6D1	ENSBTAG00000020249	Transcript	ENSBTAT00000042840	protein_coding	7/7	-	-	-	881	783	261	G	ggA/ggC	rs135786912	-	-1	-	HGNC	HGNC:23671	-	-	-	Ensembl	-	Pfam_domain:PF03414,Superfamily_domains:SSF53448
Chr11	103317601	T	G	3.90137866104152e-13	0.1872	0.342933	synonymous_variant	LOW	-	529958	Transcript	NM_001075928.2	protein_coding	5/5	-	-	-	845	747	249	G	ggA/ggC	rs135786912	-	-1	-	-	-	-	-	-	RefSeq	-	-
Chr11	103317601	T	G	3.90137866104152e-13	0.1872	0.342933	synonymous_variant	LOW	-	529958	Transcript	XM_005213296.1	protein_coding	5/5	-	-	-	817	747	249	G	ggA/ggC	rs135786912	-	-1	-	-	-	-	-	-	RefSeq	-	-
Chr11	103317601	T	G	3.90137866104152e-13	0.1872	0.342933	synonymous_variant	LOW	-	529958	Transcript	XM_005213297.1	protein_coding	5/5	-	-	-	897	747	249	G	ggA/ggC	rs135786912	-	-1	-	-	-	-	-	-	RefSeq	-	-
Chr11	103318190	A	G	2.69283994193648e-13	0.1886	0.342667	intron_variant	MODIFIER	GLT6D1	ENSBTAG00000020249	Transcript	ENSBTAT00000026972	protein_coding	-	4/4	-	-	-	-	-	-	-	rs133607453	-	-1	-	HGNC	HGNC:23671	-	-	-	Ensembl	-	-
Chr11	103318190	A	G	2.69283994193648e-13	0.1886	0.342667	intron_variant	MODIFIER	GLT6D1	ENSBTAG00000020249	Transcript	ENSBTAT00000042840	protein_coding	-	6/6	-	-	-	-	-	-	-	rs133607453	-	-1	-	HGNC	HGNC:23671	-	-	-	Ensembl	-	-
Chr11	103318190	A	G	2.69283994193648e-13	0.1886	0.342667	intron_variant	MODIFIER	-	529958	Transcript	NM_001075928.2	protein_coding	-	4/4	-	-	-	-	-	-	-	rs133607453	-	-1	-	-	-	-	-	-	RefSeq	-	-
Chr11	103318190	A	G	2.69283994193648e-13	0.1886	0.342667	intron_variant	MODIFIER	-	529958	Transcript	XM_005213296.1	protein_coding	-	4/4	-	-	-	-	-	-	-	rs133607453	-	-1	-	-	-	-	-	-	RefSeq	-	-
Chr11	103318190	A	G	2.69283994193648e-13	0.1886	0.342667	intron_variant	MODIFIER	-	529958	Transcript	XM_005213297.1	protein_coding	-	4/4	-	-	-	-	-	-	-	rs133607453	-	-1	-	-	-	-	-	-	RefSeq	-	-
Chr11	103321929	G	T	2.69283994193648e-13	0.1886	0.342667	intron_variant	MODIFIER	GLT6D1	ENSBTAG00000020249	Transcript	ENSBTAT00000026972	protein_coding	-	2/4	-	-	-	-	-	-	-	rs210419726	-	-1	-	HGNC	HGNC:23671	-	-	-	Ensembl	-	-
Chr11	103321929	G	T	2.69283994193648e-13	0.1886	0.342667	intron_variant	MODIFIER	GLT6D1	ENSBTAG00000020249	Transcript	ENSBTAT00000042840	protein_coding	-	4/6	-	-	-	-	-	-	-	rs210419726	-	-1	-	HGNC	HGNC:23671	-	-	-	Ensembl	-	-
Chr11	103321929	G	T	2.69283994193648e-13	0.1886	0.342667	intron_variant	MODIFIER	-	529958	Transcript	NM_001075928.2	protein_coding	-	2/4	-	-	-	-	-	-	-	rs210419726	-	-1	-	-	-	-	-	-	RefSeq	-	-
Chr11	103321929	G	T	2.69283994193648e-13	0.1886	0.342667	intron_variant	MODIFIER	-	529958	Transcript	XM_005213296.1	protein_coding	-	2/4	-	-	-	-	-	-	-	rs210419726	-	-1	-	-	-	-	-	-	RefSeq	-	-
Chr11	103321929	G	T	2.69283994193648e-13	0.1886	0.342667	intron_variant	MODIFIER	-	529958	Transcript	XM_005213297.1	protein_coding	-	2/4	-	-	-	-	-	-	-	rs210419726	-	-1	-	-	-	-	-	-	RefSeq	-	-
Chr11	103321929	G	T	2.69283994193648e-13	0.1886	0.342667	upstream_gene_variant	MODIFIER	-	788658	Transcript	XM_002691612.2	protein_coding	-	-	-	-	-	-	-	-	-	rs210419726	3504	1	-	-	-	-	-	-	RefSeq	-	-
Chr11	103321929	G	T	2.69283994193648e-13	0.1886	0.342667	upstream_gene_variant	MODIFIER	-	788658	Transcript	XM_005213453.1	protein_coding	-	-	-	-	-	-	-	-	-	rs210419726	3504	1	-	-	-	-	-	-	RefSeq	-	-
Chr11	103321961	TA	T	2.65315769479719e-13	0.1876	0.3424	intron_variant	MODIFIER	GLT6D1	ENSBTAG00000020249	Transcript	ENSBTAT00000026972	protein_coding	-	2/4	-	-	-	-	-	-	-	rs470960381	-	-1	-	HGNC	HGNC:23671	-	-	-	Ensembl	-	-
Chr11	103321961	TA	T	2.65315769479719e-13	0.1876	0.3424	intron_variant	MODIFIER	GLT6D1	ENSBTAG00000020249	Transcript	ENSBTAT00000042840	protein_coding	-	4/6	-	-	-	-	-	-	-	rs470960381	-	-1	-	HGNC	HGNC:23671	-	-	-	Ensembl	-	-
Chr11	103321961	TA	T	2.65315769479719e-13	0.1876	0.3424	intron_variant	MODIFIER	-	529958	Transcript	NM_001075928.2	protein_coding	-	2/4	-	-	-	-	-	-	-	rs470960381	-	-1	-	-	-	-	-	-	RefSeq	-	-
Chr11	103321961	TA	T	2.65315769479719e-13	0.1876	0.3424	intron_variant	MODIFIER	-	529958	Transcript	XM_005213296.1	protein_coding	-	2/4	-	-	-	-	-	-	-	rs470960381	-	-1	-	-	-	-	-	-	RefSeq	-	-
Chr11	103321961	TA	T	2.65315769479719e-13	0.1876	0.3424	intron_variant	MODIFIER	-	529958	Transcript	XM_005213297.1	protein_coding	-	2/4	-	-	-	-	-	-	-	rs470960381	-	-1	-	-	-	-	-	-	RefSeq	-	-
Chr11	103321961	TA	T	2.65315769479719e-13	0.1876	0.3424	upstream_gene_variant	MODIFIER	-	788658	Transcript	XM_002691612.2	protein_coding	-	-	-	-	-	-	-	-	-	rs470960381	3471	1	-	-	-	-	-	-	RefSeq	-	-
Chr11	103321961	TA	T	2.65315769479719e-13	0.1876	0.3424	upstream_gene_variant	MODIFIER	-	788658	Transcript	XM_005213453.1	protein_coding	-	-	-	-	-	-	-	-	-	rs470960381	3471	1	-	-	-	-	-	-	RefSeq	-	-
Chr11	103322072	A	G	3.45477389033484e-13	0.186	0.342667	intron_variant	MODIFIER	GLT6D1	ENSBTAG00000020249	Transcript	ENSBTAT00000026972	protein_coding	-	2/4	-	-	-	-	-	-	-	rs109891490	-	-1	-	HGNC	HGNC:23671	-	-	-	Ensembl	-	-
Chr11	103322072	A	G	3.45477389033484e-13	0.186	0.342667	intron_variant	MODIFIER	GLT6D1	ENSBTAG00000020249	Transcript	ENSBTAT00000042840	protein_coding	-	3/6	-	-	-	-	-	-	-	rs109891490	-	-1	-	HGNC	HGNC:23671	-	-	-	Ensembl	-	-
Chr11	103322072	A	G	3.45477389033484e-13	0.186	0.342667	intron_variant	MODIFIER	-	529958	Transcript	NM_001075928.2	protein_coding	-	2/4	-	-	-	-	-	-	-	rs109891490	-	-1	-	-	-	-	-	-	RefSeq	-	-
Chr11	103322072	A	G	3.45477389033484e-13	0.186	0.342667	intron_variant	MODIFIER	-	529958	Transcript	XM_005213296.1	protein_coding	-	2/4	-	-	-	-	-	-	-	rs109891490	-	-1	-	-	-	-	-	-	RefSeq	-	-
Chr11	103322072	A	G	3.45477389033484e-13	0.186	0.342667	intron_variant	MODIFIER	-	529958	Transcript	XM_005213297.1	protein_coding	-	2/4	-	-	-	-	-	-	-	rs109891490	-	-1	-	-	-	-	-	-	RefSeq	-	-
Chr11	103322072	A	G	3.45477389033484e-13	0.186	0.342667	upstream_gene_variant	MODIFIER	-	788658	Transcript	XM_002691612.2	protein_coding	-	-	-	-	-	-	-	-	-	rs109891490	3361	1	-	-	-	-	-	-	RefSeq	-	-
Chr11	103322072	A	G	3.45477389033484e-13	0.186	0.342667	upstream_gene_variant	MODIFIER	-	788658	Transcript	XM_005213453.1	protein_coding	-	-	-	-	-	-	-	-	-	rs109891490	3361	1	-	-	-	-	-	-	RefSeq	-	-
Chr11	103322398	A	G	6.15274817173837e-13	0.1831	0.3432	intron_variant	MODIFIER	GLT6D1	ENSBTAG00000020249	Transcript	ENSBTAT00000026972	protein_coding	-	2/4	-	-	-	-	-	-	-	rs209097885	-	-1	-	HGNC	HGNC:23671	-	-	-	Ensembl	-	-
Chr11	103322398	A	G	6.15274817173837e-13	0.1831	0.3432	intron_variant	MODIFIER	GLT6D1	ENSBTAG00000020249	Transcript	ENSBTAT00000042840	protein_coding	-	3/6	-	-	-	-	-	-	-	rs209097885	-	-1	-	HGNC	HGNC:23671	-	-	-	Ensembl	-	-
Chr11	103322398	A	G	6.15274817173837e-13	0.1831	0.3432	intron_variant	MODIFIER	-	529958	Transcript	NM_001075928.2	protein_coding	-	2/4	-	-	-	-	-	-	-	rs209097885	-	-1	-	-	-	-	-	-	RefSeq	-	-
Chr11	103322398	A	G	6.15274817173837e-13	0.1831	0.3432	intron_variant	MODIFIER	-	529958	Transcript	XM_005213296.1	protein_coding	-	2/4	-	-	-	-	-	-	-	rs209097885	-	-1	-	-	-	-	-	-	RefSeq	-	-
Chr11	103322398	A	G	6.15274817173837e-13	0.1831	0.3432	intron_variant	MODIFIER	-	529958	Transcript	XM_005213297.1	protein_coding	-	2/4	-	-	-	-	-	-	-	rs209097885	-	-1	-	-	-	-	-	-	RefSeq	-	-
Chr11	103322398	A	G	6.15274817173837e-13	0.1831	0.3432	upstream_gene_variant	MODIFIER	LCN9	ENSBTAG00000038972	Transcript	ENSBTAT00000056852	protein_coding	-	-	-	-	-	-	-	-	-	rs209097885	4753	1	-	HGNC	HGNC:17442	-	-	-	Ensembl	-	-
Chr11	103322398	A	G	6.15274817173837e-13	0.1831	0.3432	upstream_gene_variant	MODIFIER	-	788658	Transcript	XM_002691612.2	protein_coding	-	-	-	-	-	-	-	-	-	rs209097885	3035	1	-	-	-	-	-	-	RefSeq	-	-
Chr11	103322398	A	G	6.15274817173837e-13	0.1831	0.3432	upstream_gene_variant	MODIFIER	-	788658	Transcript	XM_005213453.1	protein_coding	-	-	-	-	-	-	-	-	-	rs209097885	3035	1	-	-	-	-	-	-	RefSeq	-	-
Chr11	103322890	C	T	4.3067492529717e-13	0.1864	0.342933	intron_variant	MODIFIER	GLT6D1	ENSBTAG00000020249	Transcript	ENSBTAT00000026972	protein_coding	-	2/4	-	-	-	-	-	-	-	rs110788899	-	-1	-	HGNC	HGNC:23671	-	-	-	Ensembl	-	-
Chr11	103322890	C	T	4.3067492529717e-13	0.1864	0.342933	intron_variant	MODIFIER	GLT6D1	ENSBTAG00000020249	Transcript	ENSBTAT00000042840	protein_coding	-	3/6	-	-	-	-	-	-	-	rs110788899	-	-1	-	HGNC	HGNC:23671	-	-	-	Ensembl	-	-
Chr11	103322890	C	T	4.3067492529717e-13	0.1864	0.342933	intron_variant	MODIFIER	-	529958	Transcript	NM_001075928.2	protein_coding	-	2/4	-	-	-	-	-	-	-	rs110788899	-	-1	-	-	-	-	-	-	RefSeq	-	-
Chr11	103322890	C	T	4.3067492529717e-13	0.1864	0.342933	intron_variant	MODIFIER	-	529958	Transcript	XM_005213296.1	protein_coding	-	2/4	-	-	-	-	-	-	-	rs110788899	-	-1	-	-	-	-	-	-	RefSeq	-	-
Chr11	103322890	C	T	4.3067492529717e-13	0.1864	0.342933	intron_variant	MODIFIER	-	529958	Transcript	XM_005213297.1	protein_coding	-	2/4	-	-	-	-	-	-	-	rs110788899	-	-1	-	-	-	-	-	-	RefSeq	-	-
Chr11	103322890	C	T	4.3067492529717e-13	0.1864	0.342933	upstream_gene_variant	MODIFIER	LCN9	ENSBTAG00000038972	Transcript	ENSBTAT00000056852	protein_coding	-	-	-	-	-	-	-	-	-	rs110788899	4261	1	-	HGNC	HGNC:17442	-	-	-	Ensembl	-	-
Chr11	103322890	C	T	4.3067492529717e-13	0.1864	0.342933	upstream_gene_variant	MODIFIER	-	788658	Transcript	XM_002691612.2	protein_coding	-	-	-	-	-	-	-	-	-	rs110788899	2543	1	-	-	-	-	-	-	RefSeq	-	-
Chr11	103322890	C	T	4.3067492529717e-13	0.1864	0.342933	upstream_gene_variant	MODIFIER	-	788658	Transcript	XM_005213453.1	protein_coding	-	-	-	-	-	-	-	-	-	rs110788899	2543	1	-	-	-	-	-	-	RefSeq	-	-

## Sheet: en per snp
Additional File 3. Output from Ensembl's Variant Effect Predictor for the 174 SNPs constituting the haplotype block with antagonistic effects on C16:0 and C18:1cis-9.
BTA	rs number	BP	Haplotype A allele	Haplotype B allele	P-value	Allele substitution effect C16:0	Minor allele frequency	Consequence	SYMBOL	Feature	BIOTYPE	EXON	INTRON	CDS_position	Protein_position	Amino_acids	Codons	DISTANCE	SIFT	DOMAINS	BTA ARS-UCD1.2	BP ARS-UCD1.2
11	rs110270048	103291134	T	C	2.43782e-12	-0.1811	0.382933	downstream_gene_variant	-	ENSBTAT00000065847	protein_coding	-	-	-	-	-	-	3622	-	-	11	103245609
11	rs109333988	103291146	C	G	2.43782e-12	-0.1811	0.382933	downstream_gene_variant	-	ENSBTAT00000065847	protein_coding	-	-	-	-	-	-	3634	-	-	11	103245621
11	rs136445488	103291159	C	T	1.09833e-11	-0.1708	0.437333	downstream_gene_variant	-	ENSBTAT00000065847	protein_coding	-	-	-	-	-	-	3647	-	-	11	103245634
11	rs110051628	103291319	A	G	2.53782e-13	-0.1904	0.342667	downstream_gene_variant	-	ENSBTAT00000065847	protein_coding	-	-	-	-	-	-	3807	-	-	11	103245794
11	rs381584633	103291361	TA	T	2.53782e-13	-0.1904	0.342667	downstream_gene_variant	-	ENSBTAT00000065847	protein_coding	-	-	-	-	-	-	3849	-	-	11	103245836
11	rs384433424	103291484	GC	G	2.53782e-13	-0.1904	0.342667	downstream_gene_variant	-	ENSBTAT00000065847	protein_coding	-	-	-	-	-	-	3972	-	-	11	103245959
11	rs208736858	103291675	A	G	2.53782e-13	-0.1904	0.342667	downstream_gene_variant	-	ENSBTAT00000065847	protein_coding	-	-	-	-	-	-	4163	-	-	11	103246150
11	rs110769099	103291679	T	C	2.53782e-13	-0.1904	0.342667	downstream_gene_variant	-	ENSBTAT00000065847	protein_coding	-	-	-	-	-	-	4167	-	-	11	103246154
11	rs209171393	103291891	C	T	2.53782e-13	-0.1904	0.342667	downstream_gene_variant	-	ENSBTAT00000065847	protein_coding	-	-	-	-	-	-	4379	-	-	11	103246366
11	rs210927678	103291906	A	T	2.53782e-13	-0.1904	0.342667	downstream_gene_variant	-	ENSBTAT00000065847	protein_coding	-	-	-	-	-	-	4394	-	-	11	103246381
11	rs110531467	103291944	T	G	2.53782e-13	-0.1904	0.342667	downstream_gene_variant	-	ENSBTAT00000065847	protein_coding	-	-	-	-	-	-	4432	-	-	11	103246419
11	rs209455741	103292014	T	G	2.53782e-13	-0.1904	0.342667	downstream_gene_variant	-	ENSBTAT00000065847	protein_coding	-	-	-	-	-	-	4502	-	-	11	103246489
11	rs110837274	103292067	C	A	2.53782e-13	-0.1904	0.342667	downstream_gene_variant	-	ENSBTAT00000065847	protein_coding	-	-	-	-	-	-	4555	-	-	11	103246542
11	rs383493080	103292127	A	G	2.53782e-13	-0.1904	0.342667	downstream_gene_variant	-	ENSBTAT00000065847	protein_coding	-	-	-	-	-	-	4615	-	-	11	103246602
11	rs377820370	103292307	G	A	2.53782e-13	-0.1904	0.342667	downstream_gene_variant	-	ENSBTAT00000065847	protein_coding	-	-	-	-	-	-	4795	-	-	11	103246782
11	rs382086188	103292320	A	G	2.53782e-13	-0.1904	0.342667	downstream_gene_variant	-	ENSBTAT00000065847	protein_coding	-	-	-	-	-	-	4808	-	-	11	103246795
11	rs383398415	103292402	C	A	2.53782e-13	-0.1904	0.342667	downstream_gene_variant	-	ENSBTAT00000065847	protein_coding	-	-	-	-	-	-	4890	-	-	11	103246877
11	rs378684690	103292448	G	T	1.73497e-13	-0.1916	0.3424	downstream_gene_variant	-	ENSBTAT00000065847	protein_coding	-	-	-	-	-	-	4936	-	-	11	103246923
11	rs381316841	103292468	A	T	2.53782e-13	-0.1904	0.342667	downstream_gene_variant	-	ENSBTAT00000065847	protein_coding	-	-	-	-	-	-	4956	-	-	11	103246943
11	rs384539253	103292523	C	T	2.53782e-13	-0.1904	0.342667	intergenic_variant	-	-	-	-	-	-	-	-	-	-	-	-	11	103246998
11	rs379221045	103292572	G	A	2.53782e-13	-0.1904	0.342667	intergenic_variant	-	-	-	-	-	-	-	-	-	-	-	-	11	103247047
11	rs381050299	103292575	C	T	2.53782e-13	-0.1904	0.342667	intergenic_variant	-	-	-	-	-	-	-	-	-	-	-	-	11	103247050
11	rs384126999	103292628	A	C	8.11431e-13	-0.1872	0.350133	intergenic_variant	-	-	-	-	-	-	-	-	-	-	-	-	11	103247103
11	rs383134813	103292677	C	G	2.53782e-13	-0.1904	0.342667	intergenic_variant	-	-	-	-	-	-	-	-	-	-	-	-	11	103247152
11	rs517746215	103292741	G	C	6.35535e-12	-0.1847	0.3352	intergenic_variant	-	-	-	-	-	-	-	-	-	-	-	-	11	103247216
11	rs438581757	103292742	G	A	6.35535e-12	-0.1847	0.3352	intergenic_variant	-	-	-	-	-	-	-	-	-	-	-	-	11	103247217
11	rs458709486	103292747	A	C	6.35535e-12	-0.1847	0.3352	intergenic_variant	-	-	-	-	-	-	-	-	-	-	-	-	11	103247222
11	rs799698615	103292760	T	C	5.8116e-12	-0.1851	0.334667	intergenic_variant	-	-	-	-	-	-	-	-	-	-	-	-	11	103247235
11	rs797673592	103292762	G	T	8.39959e-13	-0.1894	0.336267	intergenic_variant	-	-	-	-	-	-	-	-	-	-	-	-	11	103247237
11	rs379863485	103292781	T	C	7.64537e-13	-0.188	0.335733	intergenic_variant	-	-	-	-	-	-	-	-	-	-	-	-	11	103247256
11	rs382950378	103292802	G	T	3.28526e-12	-0.185	0.334667	intergenic_variant	-	-	-	-	-	-	-	-	-	-	-	-	11	103247277
11	rs385886579	103292803	A	G	3.31797e-12	-0.1849	0.334667	intergenic_variant	-	-	-	-	-	-	-	-	-	-	-	-	11	103247278
11	rs380505424	103292935	C	T	6.10314e-13	-0.1854	0.330667	intergenic_variant	-	-	-	-	-	-	-	-	-	-	-	-	11	103247410
11	rs383532834	103292945	A	G	4.1929e-13	-0.1874	0.322133	intergenic_variant	-	-	-	-	-	-	-	-	-	-	-	-	11	103247420
11	rs383579476	103293198	G	T	2.53782e-13	-0.1904	0.342667	intergenic_variant	-	-	-	-	-	-	-	-	-	-	-	-	11	103247673
11	rs135586826	103293363	A	G	2.26303e-12	-0.1758	0.397067	intergenic_variant	-	-	-	-	-	-	-	-	-	-	-	-	11	103247838
11	rs109971913	103293370	A	G	2.53782e-13	-0.1904	0.342667	intergenic_variant	-	-	-	-	-	-	-	-	-	-	-	-	11	103247845
11	rs109539834	103293458	T	C	2.53782e-13	-0.1904	0.342667	intergenic_variant	-	-	-	-	-	-	-	-	-	-	-	-	11	103247933
11	rs109209173	103293485	C	T	2.40358e-13	-0.1906	0.342667	intergenic_variant	-	-	-	-	-	-	-	-	-	-	-	-	11	103247960
11	rs209767544	103293584	C	T	2.53782e-13	-0.1904	0.342667	intergenic_variant	-	-	-	-	-	-	-	-	-	-	-	-	11	103248059
11	rs207729763	103293600	T	C	2.53782e-13	-0.1904	0.342667	intergenic_variant	-	-	-	-	-	-	-	-	-	-	-	-	11	103248075
11	rs109454381	103293623	A	T	2.53782e-13	-0.1904	0.342667	intergenic_variant	-	-	-	-	-	-	-	-	-	-	-	-	11	103248098
11	rs109026837	103293813	T	C	6.4934e-13	-0.1858	0.351467	intergenic_variant	-	-	-	-	-	-	-	-	-	-	-	-	11	103248288
11	rs380721908	103293911	A	G	2.53782e-13	-0.1904	0.342667	intergenic_variant	-	-	-	-	-	-	-	-	-	-	-	-	11	103248386
11	rs110303032	103293921	T	C	2.53782e-13	-0.1904	0.342667	intergenic_variant	-	-	-	-	-	-	-	-	-	-	-	-	11	103248396
11	rs209767082	103293968	A	G	2.53782e-13	-0.1904	0.342667	intergenic_variant	-	-	-	-	-	-	-	-	-	-	-	-	11	103248443
11	rs109272848	103294139	T	C	2.52531e-13	-0.1904	0.342667	intergenic_variant	-	-	-	-	-	-	-	-	-	-	-	-	11	103248614
11	rs455411619	103294245	G	GGT	2.23181e-13	-0.1897	0.334933	intergenic_variant	-	-	-	-	-	-	-	-	-	-	-	-	11	103248720
11	rs383822350	103294259	G	T	2.53782e-13	-0.1904	0.342667	intergenic_variant	-	-	-	-	-	-	-	-	-	-	-	-	11	103248734
11	rs377841524	103294366	A	G	1.30943e-13	-0.1913	0.3424	intergenic_variant	-	-	-	-	-	-	-	-	-	-	-	-	11	103248841
11	rs109733270	103294403	G	C	2.53782e-13	-0.1904	0.342667	intergenic_variant	-	-	-	-	-	-	-	-	-	-	-	-	11	103248878
11	rs109531047	103294429	A	G	2.53782e-13	-0.1904	0.342667	intergenic_variant	-	-	-	-	-	-	-	-	-	-	-	-	11	103248904
11	rs110076614	103294434	A	T	2.53782e-13	-0.1904	0.342667	intergenic_variant	-	-	-	-	-	-	-	-	-	-	-	-	11	103248909
11	rs110372120	103294605	A	T	6.0668e-14	-0.1967	0.337867	intergenic_variant	-	-	-	-	-	-	-	-	-	-	-	-	11	103249080
11	rs110063984	103294607	G	T	7.83959e-14	-0.1959	0.338133	intergenic_variant	-	-	-	-	-	-	-	-	-	-	-	-	11	103249082
11	rs110388337	103294682	C	A	2.53782e-13	-0.1904	0.342667	intergenic_variant	-	-	-	-	-	-	-	-	-	-	-	-	11	103249157
11	rs207607053	103294772	C	T	2.53782e-13	-0.1904	0.342667	intergenic_variant	-	-	-	-	-	-	-	-	-	-	-	-	11	103249247
11	rs109361146	103294818	T	G	2.53782e-13	-0.1904	0.342667	intergenic_variant	-	-	-	-	-	-	-	-	-	-	-	-	11	103249293
11	rs110377516	103294930	G	A	2.53782e-13	-0.1904	0.342667	intergenic_variant	-	-	-	-	-	-	-	-	-	-	-	-	11	103249405
11	rs110143023	103295050	C	G	2.53782e-13	-0.1904	0.342667	intergenic_variant	-	-	-	-	-	-	-	-	-	-	-	-	11	103249525
11	rs109286526	103295211	G	C	2.53782e-13	-0.1904	0.342667	intergenic_variant	-	-	-	-	-	-	-	-	-	-	-	-	11	103249686
11	rs208026057	103295526	T	C	2.53782e-13	-0.1904	0.342667	intergenic_variant	-	-	-	-	-	-	-	-	-	-	-	-	11	103250001
11	rs110512392	103295907	A	G	2.53782e-13	-0.1904	0.342667	intergenic_variant	-	-	-	-	-	-	-	-	-	-	-	-	11	103250382
11	rs381989107	103296192	C	A	2.50048e-13	-0.1905	0.342667	intergenic_variant	-	-	-	-	-	-	-	-	-	-	-	-	11	103250667
11	rs385106761	103296261	C	G	2.53782e-13	-0.1904	0.342667	intergenic_variant	-	-	-	-	-	-	-	-	-	-	-	-	11	103250736
11	rs379692402	103296321	C	T	2.53782e-13	-0.1904	0.342667	intergenic_variant	-	-	-	-	-	-	-	-	-	-	-	-	11	103250796
11	rs383037149	103296337	G	C	2.53782e-13	-0.1904	0.342667	intergenic_variant	-	-	-	-	-	-	-	-	-	-	-	-	11	103250812
11	rs385328050	103296383	C	T	2.50048e-13	-0.1905	0.342667	intergenic_variant	-	-	-	-	-	-	-	-	-	-	-	-	11	103250858
11	rs380406578	103296877	C	T	2.53782e-13	-0.1904	0.342667	upstream_gene_variant	PAEP	ENSBTAT00000019538	protein_coding	-	-	-	-	-	-	4787	-	-	11	103251352
11	rs383436530	103296920	C	T	2.50048e-13	-0.1905	0.342667	upstream_gene_variant	PAEP	ENSBTAT00000019538	protein_coding	-	-	-	-	-	-	4744	-	-	11	103251395
11	rs109628546	103297341	G	A	2.53782e-13	-0.1904	0.342667	upstream_gene_variant	PAEP	ENSBTAT00000019538	protein_coding	-	-	-	-	-	-	4323	-	-	11	103251816
11	rs208280659	103297793	T	C	2.53782e-13	-0.1904	0.342667	upstream_gene_variant	PAEP	ENSBTAT00000019538	protein_coding	-	-	-	-	-	-	3871	-	-	11	103252268
11	rs109817665	103297968	C	T	2.53782e-13	-0.1904	0.342667	upstream_gene_variant	PAEP	ENSBTAT00000019538	protein_coding	-	-	-	-	-	-	3696	-	-	11	103252443
11	rs211084229	103298098	C	T	2.53782e-13	-0.1904	0.342667	upstream_gene_variant	PAEP	ENSBTAT00000019538	protein_coding	-	-	-	-	-	-	3566	-	-	11	103252573
11	rs208564616	103298237	C	G	2.53782e-13	-0.1904	0.342667	upstream_gene_variant	PAEP	ENSBTAT00000019538	protein_coding	-	-	-	-	-	-	3427	-	-	11	103252712
11	rs211132416	103298241	A	G	2.53782e-13	-0.1904	0.342667	upstream_gene_variant	PAEP	ENSBTAT00000019538	protein_coding	-	-	-	-	-	-	3423	-	-	11	103252716
11	rs109990597	103298254	A	G	2.53782e-13	-0.1904	0.342667	upstream_gene_variant	PAEP	ENSBTAT00000019538	protein_coding	-	-	-	-	-	-	3410	-	-	11	103252729
11	rs110281106	103298257	C	T	2.53782e-13	-0.1904	0.342667	upstream_gene_variant	PAEP	ENSBTAT00000019538	protein_coding	-	-	-	-	-	-	3407	-	-	11	103252732
11	rs109955364	103298374	T	C	2.53782e-13	-0.1904	0.342667	upstream_gene_variant	PAEP	ENSBTAT00000019538	protein_coding	-	-	-	-	-	-	3290	-	-	11	103252849
11	rs109046993	103298385	T	C	2.53782e-13	-0.1904	0.342667	upstream_gene_variant	PAEP	ENSBTAT00000019538	protein_coding	-	-	-	-	-	-	3279	-	-	11	103252860
11	rs109166248	103298431	A	T	2.53782e-13	-0.1904	0.342667	upstream_gene_variant	PAEP	ENSBTAT00000019538	protein_coding	-	-	-	-	-	-	3233	-	-	11	103252906
11	rs110661775	103298458	T	G	2.53782e-13	-0.1904	0.342667	upstream_gene_variant	PAEP	ENSBTAT00000019538	protein_coding	-	-	-	-	-	-	3206	-	-	11	103252933
11	rs110276402	103298698	T	A	9.94239e-13	-0.1827	0.345333	upstream_gene_variant	PAEP	ENSBTAT00000019538	protein_coding	-	-	-	-	-	-	2966	-	-	11	103253173
11	rs109008083	103298745	C	T	1.18659e-13	-0.1914	0.343467	upstream_gene_variant	PAEP	ENSBTAT00000019538	protein_coding	-	-	-	-	-	-	2919	-	-	11	103253220
11	rs110703191	103299004	T	C	2.53782e-13	-0.1904	0.342667	upstream_gene_variant	PAEP	ENSBTAT00000019538	protein_coding	-	-	-	-	-	-	2660	-	-	11	103253479
11	rs209121343	103299184	A	G	2.53782e-13	-0.1904	0.342667	upstream_gene_variant	PAEP	ENSBTAT00000019538	protein_coding	-	-	-	-	-	-	2480	-	-	11	103253659
11	rs110563549	103299272	G	A	1.03329e-13	-0.196	0.331467	upstream_gene_variant	PAEP	ENSBTAT00000019538	protein_coding	-	-	-	-	-	-	2392	-	-	11	103253747
11	rs109554394	103299275	G	C	5.60649e-14	-0.1978	0.3304	upstream_gene_variant	PAEP	ENSBTAT00000019538	protein_coding	-	-	-	-	-	-	2389	-	-	11	103253750
11	rs110860386	103299387	G	A	1.39125e-13	-0.1899	0.341333	upstream_gene_variant	PAEP	ENSBTAT00000019538	protein_coding	-	-	-	-	-	-	2277	-	-	11	103253862
11	rs110802466	103299453	A	G	2.43941e-13	-0.1907	0.342667	upstream_gene_variant	PAEP	ENSBTAT00000019538	protein_coding	-	-	-	-	-	-	2211	-	-	11	103253928
11	rs110933198	103299655	C	T	2.53782e-13	-0.1904	0.3424	upstream_gene_variant	PAEP	ENSBTAT00000019538	protein_coding	-	-	-	-	-	-	2009	-	-	11	103254130
11	rs109688459	103299687	T	C	9.79468e-14	-0.1929	0.342667	upstream_gene_variant	PAEP	ENSBTAT00000019538	protein_coding	-	-	-	-	-	-	1977	-	-	11	103254162
11	rs110659098	103299696	C	T	9.79468e-14	-0.1929	0.342667	upstream_gene_variant	PAEP	ENSBTAT00000019538	protein_coding	-	-	-	-	-	-	1968	-	-	11	103254171
11	rs109733140	103299747	T	C	2.47589e-13	-0.1905	0.3424	upstream_gene_variant	PAEP	ENSBTAT00000019538	protein_coding	-	-	-	-	-	-	1917	-	-	11	103254222
11	rs109509741	103299801	C	T	2.53782e-13	-0.1904	0.342667	upstream_gene_variant	PAEP	ENSBTAT00000019538	protein_coding	-	-	-	-	-	-	1863	-	-	11	103254276
11	rs461776512	103299807	TG	T	8.57433e-14	-0.1958	0.342133	upstream_gene_variant	PAEP	ENSBTAT00000019538	protein_coding	-	-	-	-	-	-	1856	-	-	11	103254282
11	rs110710904	103299858	C	G	2.34483e-13	-0.1889	0.342133	upstream_gene_variant	PAEP	ENSBTAT00000019538	protein_coding	-	-	-	-	-	-	1806	-	-	11	103254333
11	rs209693172	103299916	C	G	2.26513e-13	-0.1889	0.341867	upstream_gene_variant	PAEP	ENSBTAT00000019538	protein_coding	-	-	-	-	-	-	1748	-	-	11	103254391
11	rs211534131	103299937	C	T	4.1397e-13	-0.1907	0.341067	upstream_gene_variant	PAEP	ENSBTAT00000019538	protein_coding	-	-	-	-	-	-	1727	-	-	11	103254412
11	rs208570651	103299941	C	T	3.46472e-13	-0.1913	0.341067	upstream_gene_variant	PAEP	ENSBTAT00000019538	protein_coding	-	-	-	-	-	-	1723	-	-	11	103254416
11	rs110387275	103300020	T	C	2.36833e-13	-0.1906	0.3416	upstream_gene_variant	PAEP	ENSBTAT00000019538	protein_coding	-	-	-	-	-	-	1644	-	-	11	103254495
11	rs109843613	103300067	C	T	2.70606e-13	-0.1887	0.342667	upstream_gene_variant	PAEP	ENSBTAT00000019538	protein_coding	-	-	-	-	-	-	1597	-	-	11	103254542
11	rs110750786	103300078	G	T	2.70606e-13	-0.1887	0.342667	upstream_gene_variant	PAEP	ENSBTAT00000019538	protein_coding	-	-	-	-	-	-	1586	-	-	11	103254553
11	rs110888023	103300244	A	G	2.53782e-13	-0.1904	0.342667	upstream_gene_variant	PAEP	ENSBTAT00000019538	protein_coding	-	-	-	-	-	-	1420	-	-	11	103254719
11	rs110053249	103300324	A	G	4.09896e-13	-0.1881	0.3432	upstream_gene_variant	PAEP	ENSBTAT00000019538	protein_coding	-	-	-	-	-	-	1340	-	-	11	103254799
11	rs109982707	103300548	G	A	3.67648e-13	-0.1888	0.342933	upstream_gene_variant	PAEP	ENSBTAT00000019538	protein_coding	-	-	-	-	-	-	1116	-	-	11	103255023
11	rs109105837	103300608	C	A	1.07628e-12	-0.1835	0.342933	upstream_gene_variant	PAEP	ENSBTAT00000019538	protein_coding	-	-	-	-	-	-	1056	-	-	11	103255083
11	rs110024463	103300672	G	C	5.32913e-13	-0.1842	0.3424	upstream_gene_variant	PAEP	ENSBTAT00000019538	protein_coding	-	-	-	-	-	-	992	-	-	11	103255147
11	rs109837926	103300697	A	C	3.06374e-12	-0.1789	0.342667	upstream_gene_variant	PAEP	ENSBTAT00000019538	protein_coding	-	-	-	-	-	-	967	-	-	11	103255172
11	rs110920335	103300718	C	T	9.74718e-13	-0.1831	0.3392	upstream_gene_variant	PAEP	ENSBTAT00000019538	protein_coding	-	-	-	-	-	-	946	-	-	11	103255193
11	rs110335984	103300719	A	G	2.40254e-12	-0.1812	0.339467	upstream_gene_variant	PAEP	ENSBTAT00000019538	protein_coding	-	-	-	-	-	-	945	-	-	11	103255194
11	rs109897196	103300725	G	C	3.04868e-12	-0.1805	0.339733	upstream_gene_variant	PAEP	ENSBTAT00000019538	protein_coding	-	-	-	-	-	-	939	-	-	11	103255200
11	rs110766819	103300899	G	A	2.48816e-13	-0.1904	0.342667	upstream_gene_variant	PAEP	ENSBTAT00000019538	protein_coding	-	-	-	-	-	-	765	-	-	11	103255374
11	rs41255675	103301002	C	G	3.18547e-13	-0.1894	0.3424	upstream_gene_variant	PAEP	ENSBTAT00000019538	protein_coding	-	-	-	-	-	-	662	-	-	11	103255477
11	rs41255676	103301030	T	C	3.73142e-13	-0.1888	0.3424	upstream_gene_variant	PAEP	ENSBTAT00000019538	protein_coding	-	-	-	-	-	-	634	-	-	11	103255505
11	rs41255677	103301063	C	A	2.60123e-13	-0.1903	0.342667	upstream_gene_variant	PAEP	ENSBTAT00000019538	protein_coding	-	-	-	-	-	-	601	-	-	11	103255538
11	rs41255678	103301202	G	C	2.82919e-13	-0.19	0.342667	upstream_gene_variant	PAEP	ENSBTAT00000019538	protein_coding	-	-	-	-	-	-	462	-	-	11	103255677
11	rs41255679	103301229	G	C	2.43941e-13	-0.1905	0.342933	upstream_gene_variant	PAEP	ENSBTAT00000019538	protein_coding	-	-	-	-	-	-	435	-	-	11	103255704
11	rs41255682	103301443	T	C	2.53782e-13	-0.1904	0.342667	upstream_gene_variant	PAEP	ENSBTAT00000019538	protein_coding	-	-	-	-	-	-	221	-	-	11	103255918
11	rs41255683	103301455	C	G	2.53782e-13	-0.1904	0.342667	upstream_gene_variant	PAEP	ENSBTAT00000019538	protein_coding	-	-	-	-	-	-	209	-	-	11	103255930
11	rs41255684	103301561	C	G	2.65322e-13	-0.1903	0.342933	upstream_gene_variant	PAEP	ENSBTAT00000019538	protein_coding	-	-	-	-	-	-	103	-	-	11	103256036
11	rs41255685	103301690	T	C	9.50244e-14	-0.1929	0.3424	5_prime_UTR_variant	PAEP	ENSBTAT00000019538	protein_coding	1/7	-	-	-	-	-	-	-	-	11	103256165
11	rs41255686	103301694	G	A	9.3168e-14	-0.193	0.3424	5_prime_UTR_variant	PAEP	ENSBTAT00000019538	protein_coding	1/7	-	-	-	-	-	-	-	-	11	103256169
11	rs41255687	103301736	C	T	9.50244e-14	-0.1929	0.3424	synonymous_variant	PAEP	ENSBTAT00000019538	protein_coding	1/7	-	33	11	T	acT/acC	-	-	Low_complexity_(Seg):Seg,Cleavage_site_(Signalp):Sigp	11	103256211
11	rs109116595	103301757	C	T	9.50244e-14	-0.1929	0.3424	synonymous_variant	PAEP	ENSBTAT00000019538	protein_coding	1/7	-	54	18	I	atT/atC	-	-	Superfamily_domains:SSF50814	11	103256232
11	rs110788821	103301805	G	C	2.51286e-13	-0.1905	0.342667	intron_variant	PAEP	ENSBTAT00000019538	protein_coding	-	1/6	-	-	-	-	-	-	-	11	103256280
11	rs109907194	103301982	A	G	2.53782e-13	-0.1904	0.342667	intron_variant	PAEP	ENSBTAT00000019538	protein_coding	-	1/6	-	-	-	-	-	-	-	11	103256457
11	rs110874271	103302129	G	A	2.53782e-13	-0.1904	0.342667	intron_variant	PAEP	ENSBTAT00000019538	protein_coding	-	1/6	-	-	-	-	-	-	-	11	103256604
11	rs109947864	103302272	C	T	2.53782e-13	-0.1904	0.342667	intron_variant	PAEP	ENSBTAT00000019538	protein_coding	-	1/6	-	-	-	-	-	-	-	11	103256747
11	rs110186753	103302351	T	C	5.09534e-13	-0.1856	0.342933	intron_variant	PAEP	ENSBTAT00000019538	protein_coding	-	1/6	-	-	-	-	-	-	-	11	103256826
11	rs109755032	103302429	G	C	2.69284e-13	-0.1886	0.342667	intron_variant	PAEP	ENSBTAT00000019538	protein_coding	-	1/6	-	-	-	-	-	-	-	11	103256904
11	rs383883089	103302617	C	CA	3.62275e-13	-0.1874	0.339733	intron_variant	PAEP	ENSBTAT00000019538	protein_coding	-	2/6	-	-	-	-	-	-	-	11	103257092
11	rs110537205	103302766	T	C	2.69284e-13	-0.1886	0.342667	intron_variant	PAEP	ENSBTAT00000019538	protein_coding	-	2/6	-	-	-	-	-	-	-	11	103257241
11	rs43691047	103303242	G	A	2.69284e-13	-0.1886	0.342667	intron_variant	PAEP	ENSBTAT00000019538	protein_coding	-	2/6	-	-	-	-	-	-	-	11	103257717
11	rs43691048	103303327	G	A	2.69284e-13	-0.1886	0.342667	intron_variant	PAEP	ENSBTAT00000019538	protein_coding	-	2/6	-	-	-	-	-	-	-	11	103257802
11	rs43691049	103303343	T	C	2.69284e-13	-0.1886	0.342667	intron_variant	PAEP	ENSBTAT00000019538	protein_coding	-	2/6	-	-	-	-	-	-	-	11	103257818
11	rs110066229	103303475	A	G	2.69284e-13	-0.1886	0.342667	missense_variant	PAEP	ENSBTAT00000019538	protein_coding	3/7	-	239	80	G/D	gGt/gAt	-	tolerated(0.62)	Pfam_domain:PF00061,Superfamily_domains:SSF50814	11	103257950
11	rs110886675	103303619	A	G	3.29769e-13	-0.1878	0.342933	intron_variant	PAEP	ENSBTAT00000019538	protein_coding	-	3/6	-	-	-	-	-	-	-	11	103258094
11	rs110205058	103303620	G	A	3.29769e-13	-0.1878	0.342933	intron_variant	PAEP	ENSBTAT00000019538	protein_coding	-	3/6	-	-	-	-	-	-	-	11	103258095
11	rs110962910	103303700	C	T	1.48869e-13	-0.1875	0.342133	intron_variant	PAEP	ENSBTAT00000019538	protein_coding	-	3/6	-	-	-	-	-	-	-	11	103258175
11	rs109498796	103303701	A	G	3.16991e-13	-0.1878	0.342667	intron_variant	PAEP	ENSBTAT00000019538	protein_coding	-	3/6	-	-	-	-	-	-	-	11	103258176
11	rs109863113	103303792	T	C	2.69284e-13	-0.1886	0.342667	intron_variant	PAEP	ENSBTAT00000019538	protein_coding	-	3/6	-	-	-	-	-	-	-	11	103258267
11	rs382320425	103303839	T	TA	2.70618e-13	-0.1886	0.342667	intron_variant	PAEP	ENSBTAT00000019538	protein_coding	-	3/6	-	-	-	-	-	-	-	11	103258314
11	rs211153297	103304094	A	G	2.69284e-13	-0.1886	0.342667	intron_variant	PAEP	ENSBTAT00000019538	protein_coding	-	3/6	-	-	-	-	-	-	-	11	103258569
11	rs208613318	103304197	G	A	1.30946e-13	-0.1912	0.338667	intron_variant	PAEP	ENSBTAT00000019538	protein_coding	-	3/6	-	-	-	-	-	-	-	11	103258672
11	rs210362322	103304235	T	C	1.30946e-13	-0.1912	0.3384	intron_variant	PAEP	ENSBTAT00000019538	protein_coding	-	3/6	-	-	-	-	-	-	-	11	103258710
11	rs110941132	103304468	G	A	1.5874e-13	-0.1901	0.343467	intron_variant	PAEP	ENSBTAT00000019538	protein_coding	-	3/6	-	-	-	-	-	-	-	11	103258943
11	rs110684335	103304476	A	G	1.56406e-13	-0.1901	0.3432	intron_variant	PAEP	ENSBTAT00000019538	protein_coding	-	3/6	-	-	-	-	-	-	-	11	103258951
11	rs110992345	103304509	C	T	1.3452e-14	-0.1971	0.3448	intron_variant	PAEP	ENSBTAT00000019538	protein_coding	-	3/6	-	-	-	-	-	-	-	11	103258984
11	rs110688769	103304510	A	G	1.3452e-14	-0.1971	0.3448	intron_variant	PAEP	ENSBTAT00000019538	protein_coding	-	3/6	-	-	-	-	-	-	-	11	103258985
11	rs109890044	103304593	C	T	9.64387e-14	-0.1928	0.3456	intron_variant	PAEP	ENSBTAT00000019538	protein_coding	-	3/6	-	-	-	-	-	-	-	11	103259068
11	rs110143060	103304643	T	C	2.69284e-13	-0.1886	0.342667	intron_variant	PAEP	ENSBTAT00000019538	protein_coding	-	3/6	-	-	-	-	-	-	-	11	103259118
11	rs109990218	103304656	A	T	2.69284e-13	-0.1886	0.342933	splice_region_variant,intron_variant	PAEP	ENSBTAT00000019538	protein_coding	-	3/6	-	-	-	-	-	-	-	11	103259131
11	rs110641366	103304668	C	T	4.52519e-13	-0.1868	0.342933	synonymous_variant	PAEP	ENSBTAT00000019538	protein_coding	4/7	-	312	104	N	aaC/aaT	-	-	Pfam_domain:PF00061,Superfamily_domains:SSF50814	11	103259143
11	rs109625649	103304757	T	C	2.69284e-13	-0.1886	0.342933	missense_variant	PAEP	ENSBTAT00000019538	protein_coding	4/7	-	401	134	V/A	gTc/gCc	-	tolerated(0.76)	Pfam_domain:PF00061,Prints_domain:PR01172,Superfamily_domains:SSF50814	11	103259232
11	rs137003236	103304944	T	C	9.98292e-14	-0.1929	0.345333	intron_variant	PAEP	ENSBTAT00000019538	protein_coding	-	4/6	-	-	-	-	-	-	-	11	103259419
11	rs207607418	103305230	T	G	2.58847e-13	-0.1887	0.342667	intron_variant	PAEP	ENSBTAT00000019538	protein_coding	-	4/6	-	-	-	-	-	-	-	11	103259705
11	rs109021803	103305742	A	G	1.48143e-13	-0.1902	0.341333	intron_variant	PAEP	ENSBTAT00000019538	protein_coding	-	5/6	-	-	-	-	-	-	-	11	103260217
11	rs110480949	103305744	C	T	4.18075e-13	-0.1857	0.342133	intron_variant	PAEP	ENSBTAT00000019538	protein_coding	-	5/6	-	-	-	-	-	-	-	11	103260219
11	rs110405716	103306167	G	A	2.69284e-13	-0.1886	0.342667	intron_variant	PAEP	ENSBTAT00000019538	protein_coding	-	6/6	-	-	-	-	-	-	-	11	103260642
11	rs383482709	103307124	G	A	2.69284e-13	-0.1886	0.342667	downstream_gene_variant	PAEP	ENSBTAT00000019538	protein_coding	-	-	-	-	-	-	743	-	-	11	103261599
11	rs110935748	103307330	G	A	2.69284e-13	-0.1886	0.342667	downstream_gene_variant	PAEP	ENSBTAT00000019538	protein_coding	-	-	-	-	-	-	949	-	-	11	103261805
11	rs109087963	103308330	G	A	2.69284e-13	-0.1886	0.342667	downstream_gene_variant	PAEP	ENSBTAT00000019538	protein_coding	-	-	-	-	-	-	1949	-	-	11	103262804
11	rs110328877	103308459	A	G	2.69284e-13	-0.1886	0.342667	downstream_gene_variant	PAEP	ENSBTAT00000019538	protein_coding	-	-	-	-	-	-	2078	-	-	11	103262933
11	rs110351291	103312638	G	A	5.09555e-13	-0.1873	0.343467	downstream_gene_variant	GLT6D1	ENSBTAT00000026972	protein_coding	-	-	-	-	-	-	4598	-	-	11	103266895
11	rs210855396	103313920	C	A	2.69284e-13	-0.1886	0.342667	downstream_gene_variant	GLT6D1	ENSBTAT00000026972	protein_coding	-	-	-	-	-	-	3316	-	-	11	103268177
11	rs109880410	103315024	G	A	2.69284e-13	-0.1886	0.342667	downstream_gene_variant	GLT6D1	ENSBTAT00000026972	protein_coding	-	-	-	-	-	-	2212	-	-	11	103269281
11	rs135786912	103317601	G	T	3.90138e-13	-0.1872	0.342933	synonymous_variant	GLT6D1	ENSBTAT00000026972	protein_coding	5/5	-	747	249	G	ggA/ggC	-	-	Pfam_domain:PF03414,Superfamily_domains:SSF53448	11	103271858
11	rs133607453	103318190	G	A	2.69284e-13	-0.1886	0.342667	intron_variant	GLT6D1	ENSBTAT00000026972	protein_coding	-	4/4	-	-	-	-	-	-	-	11	103272447
11	rs210419726	103321929	T	G	2.69284e-13	-0.1886	0.342667	intron_variant	GLT6D1	ENSBTAT00000026972	protein_coding	-	2/4	-	-	-	-	-	-	-	11	103276186
11	rs470960381	103321961	T	TA	2.65316e-13	-0.1876	0.3424	intron_variant	GLT6D1	ENSBTAT00000026972	protein_coding	-	2/4	-	-	-	-	-	-	-	11	103276218
11	rs109891490	103322072	G	A	3.45477e-13	-0.186	0.342667	intron_variant	GLT6D1	ENSBTAT00000026972	protein_coding	-	2/4	-	-	-	-	-	-	-	11	103276329
11	rs209097885	103322398	G	A	6.15275e-13	-0.1831	0.3432	intron_variant	GLT6D1	ENSBTAT00000026972	protein_coding	-	2/4	-	-	-	-	-	-	-	11	103276655
11	rs110788899	103322890	T	C	4.30675e-13	-0.1864	0.342933	intron_variant	GLT6D1	ENSBTAT00000026972	protein_coding	-	2/4	-	-	-	-	-	-	-	11	103277147

## Sheet: Ark1
11	103291133	103291134		103291134	103245609
11	103291145	103291146		103291146	103245621
11	103291158	103291159		103291159	103245634
11	103291318	103291319		103291319	103245794
11	103291360	103291361		103291361	103245836
11	103291483	103291484		103291484	103245959
11	103291674	103291675		103291675	103246150
11	103291678	103291679		103291679	103246154
11	103291890	103291891		103291891	103246366
11	103291905	103291906		103291906	103246381
11	103291943	103291944		103291944	103246419
11	103292013	103292014		103292014	103246489
11	103292066	103292067		103292067	103246542
11	103292126	103292127		103292127	103246602
11	103292306	103292307		103292307	103246782
11	103292319	103292320		103292320	103246795
11	103292401	103292402		103292402	103246877
11	103292447	103292448		103292448	103246923
11	103292467	103292468		103292468	103246943
11	103292522	103292523		103292523	103246998
11	103292571	103292572		103292572	103247047
11	103292574	103292575		103292575	103247050
11	103292627	103292628		103292628	103247103
11	103292676	103292677		103292677	103247152
11	103292740	103292741		103292741	103247216
11	103292741	103292742		103292742	103247217
11	103292746	103292747		103292747	103247222
11	103292759	103292760		103292760	103247235
11	103292761	103292762		103292762	103247237
11	103292780	103292781		103292781	103247256
11	103292801	103292802		103292802	103247277
11	103292802	103292803		103292803	103247278
11	103292934	103292935		103292935	103247410
11	103292944	103292945		103292945	103247420
11	103293197	103293198		103293198	103247673
11	103293362	103293363		103293363	103247838
11	103293369	103293370		103293370	103247845
11	103293457	103293458		103293458	103247933
11	103293484	103293485		103293485	103247960
11	103293583	103293584		103293584	103248059
11	103293599	103293600		103293600	103248075
11	103293622	103293623		103293623	103248098
11	103293812	103293813		103293813	103248288
11	103293910	103293911		103293911	103248386
11	103293920	103293921		103293921	103248396
11	103293967	103293968		103293968	103248443
11	103294138	103294139		103294139	103248614
11	103294244	103294245		103294245	103248720
11	103294258	103294259		103294259	103248734
11	103294365	103294366		103294366	103248841
11	103294402	103294403		103294403	103248878
11	103294428	103294429		103294429	103248904
11	103294433	103294434		103294434	103248909
11	103294604	103294605		103294605	103249080
11	103294606	103294607		103294607	103249082
11	103294681	103294682		103294682	103249157
11	103294771	103294772		103294772	103249247
11	103294817	103294818		103294818	103249293
11	103294929	103294930		103294930	103249405
11	103295049	103295050		103295050	103249525
11	103295210	103295211		103295211	103249686
11	103295525	103295526		103295526	103250001
11	103295906	103295907		103295907	103250382
11	103296191	103296192		103296192	103250667
11	103296260	103296261		103296261	103250736
11	103296320	103296321		103296321	103250796
11	103296336	103296337		103296337	103250812
11	103296382	103296383		103296383	103250858
11	103296876	103296877		103296877	103251352
11	103296919	103296920		103296920	103251395
11	103297340	103297341		103297341	103251816
11	103297792	103297793		103297793	103252268
11	103297967	103297968		103297968	103252443
11	103298097	103298098		103298098	103252573
11	103298236	103298237		103298237	103252712
11	103298240	103298241		103298241	103252716
11	103298253	103298254		103298254	103252729
11	103298256	103298257		103298257	103252732
11	103298373	103298374		103298374	103252849
11	103298384	103298385		103298385	103252860
11	103298430	103298431		103298431	103252906
11	103298457	103298458		103298458	103252933
11	103298697	103298698		103298698	103253173
11	103298744	103298745		103298745	103253220
11	103299003	103299004		103299004	103253479
11	103299183	103299184		103299184	103253659
11	103299271	103299272		103299272	103253747
11	103299274	103299275		103299275	103253750
11	103299386	103299387		103299387	103253862
11	103299452	103299453		103299453	103253928
11	103299654	103299655		103299655	103254130
11	103299686	103299687		103299687	103254162
11	103299695	103299696		103299696	103254171
11	103299746	103299747		103299747	103254222
11	103299800	103299801		103299801	103254276
11	103299806	103299807		103299807	103254282
11	103299857	103299858		103299858	103254333
11	103299915	103299916		103299916	103254391
11	103299936	103299937		103299937	103254412
11	103299940	103299941		103299941	103254416
11	103300019	103300020		103300020	103254495
11	103300066	103300067		103300067	103254542
11	103300077	103300078		103300078	103254553
11	103300243	103300244		103300244	103254719
11	103300323	103300324		103300324	103254799
11	103300547	103300548		103300548	103255023
11	103300607	103300608		103300608	103255083
11	103300671	103300672		103300672	103255147
11	103300696	103300697		103300697	103255172
11	103300717	103300718		103300718	103255193
11	103300718	103300719		103300719	103255194
11	103300724	103300725		103300725	103255200
11	103300898	103300899		103300899	103255374
11	103301001	103301002		103301002	103255477
11	103301029	103301030		103301030	103255505
11	103301062	103301063		103301063	103255538
11	103301201	103301202		103301202	103255677
11	103301228	103301229		103301229	103255704
11	103301442	103301443		103301443	103255918
11	103301454	103301455		103301455	103255930
11	103301560	103301561		103301561	103256036
11	103301689	103301690		103301690	103256165
11	103301693	103301694		103301694	103256169
11	103301735	103301736		103301736	103256211
11	103301756	103301757		103301757	103256232
11	103301804	103301805		103301805	103256280
11	103301981	103301982		103301982	103256457
11	103302128	103302129		103302129	103256604
11	103302271	103302272		103302272	103256747
11	103302350	103302351		103302351	103256826
11	103302428	103302429		103302429	103256904
11	103302616	103302617		103302617	103257092
11	103302765	103302766		103302766	103257241
11	103303241	103303242		103303242	103257717
11	103303326	103303327		103303327	103257802
11	103303342	103303343		103303343	103257818
11	103303474	103303475		103303475	103257950
11	103303618	103303619		103303619	103258094
11	103303619	103303620		103303620	103258095
11	103303699	103303700		103303700	103258175
11	103303700	103303701		103303701	103258176
11	103303791	103303792		103303792	103258267
11	103303838	103303839		103303839	103258314
11	103304093	103304094		103304094	103258569
11	103304196	103304197		103304197	103258672
11	103304234	103304235		103304235	103258710
11	103304467	103304468		103304468	103258943
11	103304475	103304476		103304476	103258951
11	103304508	103304509		103304509	103258984
11	103304509	103304510		103304510	103258985
11	103304592	103304593		103304593	103259068
11	103304642	103304643		103304643	103259118
11	103304655	103304656		103304656	103259131
11	103304667	103304668		103304668	103259143
11	103304756	103304757		103304757	103259232
11	103304943	103304944		103304944	103259419
11	103305229	103305230		103305230	103259705
11	103305741	103305742		103305742	103260217
11	103305743	103305744		103305744	103260219
11	103306166	103306167		103306167	103260642
11	103307123	103307124		103307124	103261599
11	103307329	103307330		103307330	103261805
11	103308329	103308330		103308330	103262804
11	103308458	103308459		103308459	103262933
11	103312637	103312638		103312638	103266895
11	103313919	103313920		103313920	103268177
11	103315023	103315024		103315024	103269281
11	103317600	103317601		103317601	103271858
11	103318189	103318190		103318190	103272447
11	103321928	103321929		103321929	103276186
11	103321960	103321961		103321961	103276218
11	103322071	103322072		103322072	103276329
11	103322397	103322398		103322398	103276655
11	103322889	103322890		103322890	103277147
