# Supplementary material for: Genetic variants associated with two major bovine milk fatty acids offer opportunities to breed for altered milk fat composition
Source: Genet Sel Evol. 2022 May 26;54:35. doi: 10.1186/s12711-022-00731-9 (PMC9137198; doi:10.1186/s12711-022-00731-9)
Supplement: Supplementary file 4 — Additional file 4: Table S4. Results from the eQTL analyses showing 93 significant variants with the p-values for the GWAS and eQTL linear model. [file 12711_2022_731_MOESM4_ESM.xlsx]

## Sheet: Paper3 Supplementary Table S4
Additional File 4. Results from eQTL analyses showing 93 significant variants with bp position, alleles, frequence and p-values for GWAS and the eQTL linear model shown.
BTA	BP	A1	A2	pval.eQTL	pval.gwas	minor allele frequency	BTA ARS-UCD1.2	BP ARS-UCD1.2
11	103299275	C	G	0.00935	5.61e-14	0.32	11	103253750
11	103299807	T	TG	0.00968	8.57e-14	0.32	11	103254282
11	103301694	A	G	0.0123	9.32e-14	0.32	11	103256169
11	103301690	C	T	0.013	9.5e-14	0.32	11	103256165
11	103301736	T	C	0.013	9.5e-14	0.32	11	103256211
11	103301757	T	C	0.013	9.5e-14	0.32	11	103256232
11	103299687	C	T	0.01	9.79e-14	0.32	11	103254162
11	103299696	T	C	0.01	9.79e-14	0.32	11	103254171
11	103299272	A	G	0.00935	1.03e-13	0.32	11	103253747
11	103298745	T	C	0.00873	1.19e-13	0.32	11	103253220
11	103304197	A	G	0.0141	1.31e-13	0.32	11	103258672
11	103304235	C	T	0.0141	1.31e-13	0.32	11	103258710
11	103299387	A	G	0.00968	1.39e-13	0.32	11	103253862
11	103305742	G	A	0.0144	1.48e-13	0.32	11	103260217
11	103303700	T	C	0.0141	1.49e-13	0.32	11	103258175
11	103304476	G	A	0.0141	1.56e-13	0.32	11	103258951
11	103304468	A	G	0.0141	1.59e-13	0.32	11	103258943
11	103299916	G	C	0.0102	2.27e-13	0.32	11	103254391
11	103299858	G	C	0.0102	2.34e-13	0.32	11	103254333
11	103300020	C	T	0.0104	2.37e-13	0.32	11	103254495
11	103299453	G	A	0.00968	2.44e-13	0.32	11	103253928
11	103301229	C	G	0.0121	2.44e-13	0.32	11	103255704
11	103299747	C	T	0.00991	2.48e-13	0.32	11	103254222
11	103300899	A	G	0.0117	2.49e-13	0.32	11	103255374
11	103296920	T	C	0.00699	2.5e-13	0.32	11	103251395
11	103301805	C	G	0.0132	2.51e-13	0.32	11	103256280
11	103296877	T	C	0.00687	2.54e-13	0.32	11	103251352
11	103297341	A	G	0.00735	2.54e-13	0.32	11	103251816
11	103297793	C	T	0.00774	2.54e-13	0.32	11	103252268
11	103297968	T	C	0.00801	2.54e-13	0.32	11	103252443
11	103298098	T	C	0.00815	2.54e-13	0.32	11	103252573
11	103298237	G	C	0.00829	2.54e-13	0.32	11	103252712
11	103298241	G	A	0.00829	2.54e-13	0.32	11	103252716
11	103298254	G	A	0.00829	2.54e-13	0.32	11	103252729
11	103298257	T	C	0.00829	2.54e-13	0.32	11	103252732
11	103298374	C	T	0.00843	2.54e-13	0.32	11	103252849
11	103298385	C	T	0.00843	2.54e-13	0.32	11	103252860
11	103298431	T	A	0.00843	2.54e-13	0.32	11	103252906
11	103298458	G	T	0.00858	2.54e-13	0.32	11	103252933
11	103299004	C	T	0.00903	2.54e-13	0.32	11	103253479
11	103299184	G	A	0.00935	2.54e-13	0.32	11	103253659
11	103299655	T	C	0.01	2.54e-13	0.32	11	103254130
11	103299801	T	C	0.0102	2.54e-13	0.32	11	103254276
11	103300244	G	A	0.0107	2.54e-13	0.32	11	103254719
11	103301443	C	T	0.0125	2.54e-13	0.32	11	103255918
11	103301455	G	C	0.0125	2.54e-13	0.32	11	103255930
11	103301982	G	A	0.0134	2.54e-13	0.32	11	103256457
11	103302129	A	G	0.0137	2.54e-13	0.32	11	103256604
11	103302272	T	C	0.0139	2.54e-13	0.32	11	103256747
11	103305230	G	T	0.0141	2.59e-13	0.32	11	103259705
11	103301063	A	C	0.0119	2.6e-13	0.32	11	103255538
11	103301561	G	C	0.0127	2.65e-13	0.32	11	103256036
11	103302429	C	G	0.0141	2.69e-13	0.32	11	103256904
11	103302766	C	T	0.0141	2.69e-13	0.32	11	103257241
11	103303242	A	G	0.0141	2.69e-13	0.32	11	103257717
11	103303327	A	G	0.0141	2.69e-13	0.32	11	103257802
11	103303343	C	T	0.0141	2.69e-13	0.32	11	103257818
11	103303475	G	A	0.0141	2.69e-13	0.32	11	103257950
11	103303792	C	T	0.0141	2.69e-13	0.32	11	103258267
11	103304094	G	A	0.0141	2.69e-13	0.32	11	103258569
11	103304656	A	T	0.0141	2.69e-13	0.32	11	103259131
11	103304757	T	C	0.0141	2.69e-13	0.32	11	103259232
11	103304643	T	C	0.0144	2.69e-13	0.32	11	103259118
11	103307124	G	A	0.0144	2.69e-13	0.32	11	103261599
11	103307330	G	A	0.0144	2.69e-13	0.32	11	103261805
11	103308330	G	A	0.0144	2.69e-13	0.32	11	103262804
11	103306167	A	G	0.0144	2.69e-13	0.32	11	103260642
11	103308459	G	A	0.0144	2.69e-13	0.32	11	103262933
11	103300067	T	C	0.0105	2.71e-13	0.32	11	103254542
11	103300078	T	G	0.0105	2.71e-13	0.32	11	103254553
11	103303839	TA	T	0.0141	2.71e-13	0.32	11	103258314
11	103301202	C	G	0.0121	2.83e-13	0.32	11	103255677
11	103303701	G	A	0.0141	3.17e-13	0.32	11	103258176
11	103301002	G	C	0.0119	3.19e-13	0.32	11	103255477
11	103303619	G	A	0.0141	3.3e-13	0.32	11	103258094
11	103303620	A	G	0.0141	3.3e-13	0.32	11	103258095
11	103299941	T	C	0.0101	3.46e-13	0.32	11	103254416
11	103302617	CA	C	0.0141	3.62e-13	0.32	11	103257092
11	103300548	A	G	0.0111	3.68e-13	0.32	11	103255023
11	103301030	C	T	0.0119	3.73e-13	0.32	11	103255505
11	103300324	G	A	0.0109	4.1e-13	0.32	11	103254799
11	103299937	T	C	0.0101	4.14e-13	0.32	11	103254412
11	103305744	T	C	0.0144	4.18e-13	0.32	11	103260219
11	103304668	C	T	0.0141	4.53e-13	0.32	11	103259143
11	103302351	C	T	0.0144	5.1e-13	0.32	11	103256826
11	103300672	C	G	0.0113	5.33e-13	0.32	11	103255147
11	103300718	T	C	0.0113	9.75e-13	0.32	11	103255193
11	103298698	A	T	0.00851	9.94e-13	0.32	11	103253173
11	103300608	A	C	0.0113	1.08e-12	0.32	11	103255083
11	103300719	G	A	0.0113	2.4e-12	0.32	11	103255194
11	103300725	C	G	0.0115	3.05e-12	0.32	11	103255200
11	103300697	C	A	0.0113	3.06e-12	0.32	11	103255172
11	103301297	T	C	0.0251	9.47e-10	0.3	11	103255772
