# Supplementary material for: Genetic variants associated with two major bovine milk fatty acids offer opportunities to breed for altered milk fat composition
Source: Genet Sel Evol. 2022 May 26;54:35. doi: 10.1186/s12711-022-00731-9 (PMC9137198; doi:10.1186/s12711-022-00731-9)
Supplement: Supplementary file 5 — Additional file 5: Table S5. Results from the 105 binomial tests for ASE (statistical significance of deviations from the theoretically expected distribution of reads originating from the two alleles of a heterozygous SNP) conducted on 15 animals that were heterozygous for the seven variants located in exons and UTRs of the PAEP gene. [file 12711_2022_731_MOESM5_ESM.xlsx]

## Sheet: Paper3_Supplemetary_Table_S5
Additional File 5. Results from the 105 binomial tests for ASE conducted on 15 animals heterozygous for the seven variants located in exons and UTRs of PAEP.
Columns show sample number, bovine chromosome, base pair, SNP alleles, raw allele counts, adjusted p-value of Binomial test and variant effect acording to the Ensembl Variant Effect Predictor.
Sample	BTA	BP	A1	A2	A1_count	A2_count	Total_count	Binominal_test (adjusted p-value)	Variant_effect	BTA ARS-UCD1.2	BP ARS-UCD1.2
indiv. 01	11	103301690	C	T	3985	5068	9053	4.94701e-30	UTR_5_PRIME	11	103256165
indiv. 02	11	103301690	C	T	3439	4763	8202	1.55763e-48	UTR_5_PRIME	11	103256165
indiv. 03	11	103301690	C	T	3769	5707	9476	1.03473e-88	UTR_5_PRIME	11	103256165
indiv. 04	11	103301690	C	T	4042	5226	9268	8.51686e-35	UTR_5_PRIME	11	103256165
indiv. 05	11	103301690	C	T	3902	5425	9327	3.38334e-56	UTR_5_PRIME	11	103256165
indiv. 06	11	103301690	C	T	3768	5455	9223	2.24876e-69	UTR_5_PRIME	11	103256165
indiv. 07	11	103301690	C	T	1819	2664	4483	1.22422e-36	UTR_5_PRIME	11	103256165
indiv. 08	11	103301690	C	T	3663	5505	9168	6.197e-83	UTR_5_PRIME	11	103256165
indiv. 09	11	103301690	C	T	1998	2605	4603	3.7232e-19	UTR_5_PRIME	11	103256165
indiv. 10	11	103301690	C	T	1620	2571	4191	3.66007e-49	UTR_5_PRIME	11	103256165
indiv. 11	11	103301690	C	T	1695	2366	4061	5.79387e-26	UTR_5_PRIME	11	103256165
indiv. 12	11	103301690	C	T	1589	2226	3815	5.67235e-25	UTR_5_PRIME	11	103256165
indiv. 13	11	103301690	C	T	1366	1652	3018	2.08553e-07	UTR_5_PRIME	11	103256165
indiv. 14	11	103301690	C	T	1366	1419	2785	0.324452	UTR_5_PRIME	11	103256165
indiv. 15	11	103301690	C	T	1196	1310	2506	0.0239706	UTR_5_PRIME	11	103256165
indiv. 01	11	103301694	A	G	4201	5272	9473	3.60526e-28	UTR_5_PRIME	11	103256169
indiv. 02	11	103301694	A	G	3800	5241	9041	5.04946e-52	UTR_5_PRIME	11	103256169
indiv. 03	11	103301694	A	G	3710	5777	9487	1.22771e-100	UTR_5_PRIME	11	103256169
indiv. 04	11	103301694	A	G	4036	5285	9321	2.4787e-38	UTR_5_PRIME	11	103256169
indiv. 05	11	103301694	A	G	3884	5465	9349	2.65762e-60	UTR_5_PRIME	11	103256169
indiv. 06	11	103301694	A	G	3722	5542	9264	3.63981e-80	UTR_5_PRIME	11	103256169
indiv. 07	11	103301694	A	G	1992	2933	4925	3.74938e-41	UTR_5_PRIME	11	103256169
indiv. 08	11	103301694	A	G	3659	5542	9201	2.65745e-86	UTR_5_PRIME	11	103256169
indiv. 09	11	103301694	A	G	2160	2886	5046	1.55255e-24	UTR_5_PRIME	11	103256169
indiv. 10	11	103301694	A	G	1761	2801	4562	7.50144e-54	UTR_5_PRIME	11	103256169
indiv. 11	11	103301694	A	G	1830	2629	4459	4.38938e-33	UTR_5_PRIME	11	103256169
indiv. 12	11	103301694	A	G	1724	2438	4162	1.58574e-28	UTR_5_PRIME	11	103256169
indiv. 13	11	103301694	A	G	1474	1789	3263	3.77522e-08	UTR_5_PRIME	11	103256169
indiv. 14	11	103301694	A	G	1458	1541	2999	0.134287	UTR_5_PRIME	11	103256169
indiv. 15	11	103301694	A	G	1278	1420	2698	0.00662585	UTR_5_PRIME	11	103256169
indiv. 01	11	103301736	T	C	4158	5170	9328	1.08988e-25	SYNONYMOUS_CODING	11	103256211
indiv. 02	11	103301736	T	C	3793	5474	9267	1.43294e-68	SYNONYMOUS_CODING	11	103256211
indiv. 03	11	103301736	T	C	3661	5620	9281	1.6479e-92	SYNONYMOUS_CODING	11	103256211
indiv. 04	11	103301736	T	C	4116	5081	9197	8.20077e-24	SYNONYMOUS_CODING	11	103256211
indiv. 05	11	103301736	T	C	3870	5385	9255	4.78307e-56	SYNONYMOUS_CODING	11	103256211
indiv. 06	11	103301736	T	C	3723	5453	9176	2.98722e-73	SYNONYMOUS_CODING	11	103256211
indiv. 07	11	103301736	T	C	3004	4366	7370	6.44826e-57	SYNONYMOUS_CODING	11	103256211
indiv. 08	11	103301736	T	C	3622	5548	9170	1.5547e-90	SYNONYMOUS_CODING	11	103256211
indiv. 09	11	103301736	T	C	3168	4497	7665	3.19385e-52	SYNONYMOUS_CODING	11	103256211
indiv. 10	11	103301736	T	C	2692	4228	6920	1.19811e-76	SYNONYMOUS_CODING	11	103256211
indiv. 11	11	103301736	T	C	2653	3844	6497	1.35727e-49	SYNONYMOUS_CODING	11	103256211
indiv. 12	11	103301736	T	C	2592	3607	6199	4.07429e-38	SYNONYMOUS_CODING	11	103256211
indiv. 13	11	103301736	T	C	2054	2547	4601	3.8662e-13	SYNONYMOUS_CODING	11	103256211
indiv. 14	11	103301736	T	C	1985	2218	4203	0.000344386	SYNONYMOUS_CODING	11	103256211
indiv. 15	11	103301736	T	C	1703	1911	3614	0.000572807	SYNONYMOUS_CODING	11	103256211
indiv. 01	11	103301757	T	C	3964	5331	9295	9.95984e-46	SYNONYMOUS_CODING	11	103256232
indiv. 02	11	103301757	T	C	3694	5539	9233	1.27714e-82	SYNONYMOUS_CODING	11	103256232
indiv. 03	11	103301757	T	C	3582	5685	9267	1.32393e-106	SYNONYMOUS_CODING	11	103256232
indiv. 04	11	103301757	T	C	4017	5113	9130	1.7916e-30	SYNONYMOUS_CODING	11	103256232
indiv. 05	11	103301757	T	C	3850	5319	9169	2.86635e-53	SYNONYMOUS_CODING	11	103256232
indiv. 06	11	103301757	T	C	3678	5420	9098	7.02486e-75	SYNONYMOUS_CODING	11	103256232
indiv. 07	11	103301757	T	C	3402	4954	8356	6.20186e-65	SYNONYMOUS_CODING	11	103256232
indiv. 08	11	103301757	T	C	3627	5466	9093	2.41216e-83	SYNONYMOUS_CODING	11	103256232
indiv. 09	11	103301757	T	C	3397	4900	8297	2.05461e-61	SYNONYMOUS_CODING	11	103256232
indiv. 10	11	103301757	T	C	3053	4853	7906	8.31719e-92	SYNONYMOUS_CODING	11	103256232
indiv. 11	11	103301757	T	C	2979	4323	7302	5.75821e-56	SYNONYMOUS_CODING	11	103256232
indiv. 12	11	103301757	T	C	2929	4104	7033	9.97405e-45	SYNONYMOUS_CODING	11	103256232
indiv. 13	11	103301757	T	C	2249	2814	5063	2.11367e-15	SYNONYMOUS_CODING	11	103256232
indiv. 14	11	103301757	T	C	2210	2468	4678	0.000170994	SYNONYMOUS_CODING	11	103256232
indiv. 15	11	103301757	T	C	1845	2103	3948	4.28481e-05	SYNONYMOUS_CODING	11	103256232
indiv. 01	11	103303475	G	A	4221	5289	9510	6.43781e-28	NON_SYNONYMOUS_CODING	11	103257950
indiv. 02	11	103303475	G	A	3605	5756	9361	2.3062e-110	NON_SYNONYMOUS_CODING	11	103257950
indiv. 03	11	103303475	G	A	3668	5719	9387	3.73409e-100	NON_SYNONYMOUS_CODING	11	103257950
indiv. 04	11	103303475	G	A	3846	5357	9203	4.56674e-56	NON_SYNONYMOUS_CODING	11	103257950
indiv. 05	11	103303475	G	A	3876	5405	9281	6.66129e-57	NON_SYNONYMOUS_CODING	11	103257950
indiv. 06	11	103303475	G	A	3554	5641	9195	7.97432e-106	NON_SYNONYMOUS_CODING	11	103257950
indiv. 07	11	103303475	G	A	3705	4908	8613	1.74634e-38	NON_SYNONYMOUS_CODING	11	103257950
indiv. 08	11	103303475	G	A	3679	5505	9184	2.21213e-81	NON_SYNONYMOUS_CODING	11	103257950
indiv. 09	11	103303475	G	A	3569	5050	8619	1.73104e-57	NON_SYNONYMOUS_CODING	11	103257950
indiv. 10	11	103303475	G	A	3486	5284	8770	1.23782e-82	NON_SYNONYMOUS_CODING	11	103257950
indiv. 11	11	103303475	G	A	3251	4308	7559	4.73278e-34	NON_SYNONYMOUS_CODING	11	103257950
indiv. 12	11	103303475	G	A	3501	4509	8010	1.92362e-29	NON_SYNONYMOUS_CODING	11	103257950
indiv. 13	11	103303475	G	A	2603	3019	5622	3.07266e-08	NON_SYNONYMOUS_CODING	11	103257950
indiv. 14	11	103303475	G	A	2499	2714	5213	0.0030336	NON_SYNONYMOUS_CODING	11	103257950
indiv. 15	11	103303475	G	A	2049	2043	4092	0.9377	NON_SYNONYMOUS_CODING	11	103257950
indiv. 01	11	103304668	C	T	6033	3455	9488	3.67267e-156	SYNONYMOUS_CODING	11	103259143
indiv. 02	11	103304668	C	T	6153	3267	9420	2.79074e-197	SYNONYMOUS_CODING	11	103259143
indiv. 03	11	103304668	C	T	6240	3231	9471	2.11177e-213	SYNONYMOUS_CODING	11	103259143
indiv. 04	11	103304668	C	T	6269	2977	9246	2.1862e-262	SYNONYMOUS_CODING	11	103259143
indiv. 05	11	103304668	C	T	6450	2853	9303	3.08e-312	SYNONYMOUS_CODING	11	103259143
indiv. 06	11	103304668	C	T	6445	2820	9265	1.38e-318	SYNONYMOUS_CODING	11	103259143
indiv. 07	11	103304668	C	T	5472	3286	8758	7.95055e-122	SYNONYMOUS_CODING	11	103259143
indiv. 08	11	103304668	C	T	6598	2635	9233	0	SYNONYMOUS_CODING	11	103259143
indiv. 09	11	103304668	C	T	5663	3171	8834	7.30169e-157	SYNONYMOUS_CODING	11	103259143
indiv. 10	11	103304668	C	T	5572	3340	8912	8.93603e-125	SYNONYMOUS_CODING	11	103259143
indiv. 11	11	103304668	C	T	5059	3131	8190	1.5471e-101	SYNONYMOUS_CODING	11	103259143
indiv. 12	11	103304668	C	T	5018	3399	8417	4.93214e-70	SYNONYMOUS_CODING	11	103259143
indiv. 13	11	103304668	C	T	3852	2655	6507	5.26753e-50	SYNONYMOUS_CODING	11	103259143
indiv. 14	11	103304668	C	T	3232	2307	5539	1.50445e-35	SYNONYMOUS_CODING	11	103259143
indiv. 15	11	103304668	C	T	2449	1936	4385	9.89791e-15	SYNONYMOUS_CODING	11	103259143
indiv. 01	11	103304757	T	C	5668	3825	9493	3.29177e-80	NON_SYNONYMOUS_CODING	11	103259232
indiv. 02	11	103304757	T	C	6037	3333	9370	5.07875e-174	NON_SYNONYMOUS_CODING	11	103259232
indiv. 03	11	103304757	T	C	6107	3361	9468	1.34889e-177	NON_SYNONYMOUS_CODING	11	103259232
indiv. 04	11	103304757	T	C	5893	3430	9323	4.22462e-145	NON_SYNONYMOUS_CODING	11	103259232
indiv. 05	11	103304757	T	C	6026	3345	9371	4.78985e-171	NON_SYNONYMOUS_CODING	11	103259232
indiv. 06	11	103304757	T	C	6117	3135	9252	1.19472e-214	NON_SYNONYMOUS_CODING	11	103259232
indiv. 07	11	103304757	T	C	5315	3410	8725	4.33896e-93	NON_SYNONYMOUS_CODING	11	103259232
indiv. 08	11	103304757	T	C	6165	3116	9281	8.91342e-224	NON_SYNONYMOUS_CODING	11	103259232
indiv. 09	11	103304757	T	C	5557	3132	8689	4.76285e-151	NON_SYNONYMOUS_CODING	11	103259232
indiv. 10	11	103304757	T	C	5380	3326	8706	2.72327e-108	NON_SYNONYMOUS_CODING	11	103259232
indiv. 11	11	103304757	T	C	4605	2816	7421	1.29027e-96	NON_SYNONYMOUS_CODING	11	103259232
indiv. 12	11	103304757	T	C	4668	3104	7772	8.48023e-71	NON_SYNONYMOUS_CODING	11	103259232
indiv. 13	11	103304757	T	C	3737	2504	6241	3.53264e-55	NON_SYNONYMOUS_CODING	11	103259232
indiv. 14	11	103304757	T	C	3127	2085	5212	1.93433e-47	NON_SYNONYMOUS_CODING	11	103259232
indiv. 15	11	103304757	T	C	2067	1729	3796	4.41921e-08	NON_SYNONYMOUS_CODING	11	103259232
